# Supplementary material for: Cholesterol accessibility at the ciliary membrane controls hedgehog signaling
Source: eLife. 2019 Oct 30;8:e50051. doi: 10.7554/eLife.50051 (PMC6850779; doi:10.7554/eLife.50051)
Supplement: Supplementary file 1. — The first tab lists all the sgRNAs used in the library and the second tab lists all the lipid-related genes targeted by the library. [file elife-50051-supp1.xlsx]

## Sheet: Guides
Gene.Symbol	sgRNA.Target.Sequence	Library.of.Origin
1700055N04Rik	AGACAAAGACGGCTAAGTTC	from GeCKO library A
1700055N04Rik	AGCTGAGCACAGCTTTCATC	from GeCKO library A
1700055N04Rik	CAAACAGCTTCATGACGCCC	from GeCKO library A
1700055N04Rik	GATCATTCTGTGCGAGAATG	from GeCKO library B
1700055N04Rik	TGAGCCTGTGTCCACCAACT	from GeCKO library B
1700055N04Rik	AGAGCTGCTACCCCAGTATC	from GeCKO library B
1700055N04Rik	CATTCTGTGCGAGAATGAGG	from Brie
1700055N04Rik	TGAAGGAGGCCTTCAACACA	from Brie
1700055N04Rik	ACGCGTGATGGCATTCTGCA	from Brie
1700055N04Rik	TGTGATGTTGGGAGGACCCG	from Brie
4833424O15Rik	CTACGCTGCCACGTATCTGA	from GeCKO library A
4833424O15Rik	CGCCGAACCGTCCGATTTCT	from GeCKO library A
4833424O15Rik	CGTAATTACCGTCAGATACG	from GeCKO library A
4833424O15Rik	GCTTTCTACTCGAGGAATGT	from GeCKO library B
4833424O15Rik	CTGCTATAGATATTCCGACT	from GeCKO library B
4833424O15Rik	TAGCGGAATATCGAAATCAT	from GeCKO library B
9130409I23Rik	ATATTTGCTAACCTCCCGAT	from GeCKO library A
9130409I23Rik	CATGAGGAAACTCGCATCAC	from GeCKO library A
9130409I23Rik	TGATCGACGTCGGGAGATAT	from GeCKO library A
9130409I23Rik	ATCATACAGTACTTTGATCC	from GeCKO library B
9130409I23Rik	CCTCTTCTTCATCCGTGAAT	from GeCKO library B
9130409I23Rik	GGTTCTTCTGCACCGCTTAC	from GeCKO library B
9130409I23Rik	GGTGTTCCTCACTATCTCGA	from Brie
9130409I23Rik	GGCTGCATAATGATCGACGT	from Brie
9130409I23Rik	AGCATGGAATCCCAATCGGG	from Brie
9130409I23Rik	GAGAAGCTATAATTAGTGAG	from Brie
A2m	GAGATTTCGTGTTGTCTCAT	from GeCKO library A
A2m	CCCACAGTCTTCATCCAATG	from GeCKO library A
A2m	TTTCCACCCCCTTAATGAAT	from GeCKO library A
A2m	GATCAAGACTAAAGAGAGCC	from GeCKO library B
A2m	CCACGCTGGCACCCCTGAGA	from GeCKO library B
A2m	GATTCCTCTACTGTACATTC	from GeCKO library B
A2m	GGGCACGTCCCTAACTGTCA	from Brie
A2m	AAGGCTTGGAAATCGATCAC	from Brie
A2m	CCGGAAGACCGATATTTGGG	from Brie
A2m	CCCTTGACTCACGATGAAGG	from Brie
A3galt2	CGATCGCTTGTCCCTCTCGT	from GeCKO library A
A3galt2	TGCCGCCAAACACCGCAGCG	from GeCKO library A
A3galt2	AGACGGCGGAACCTCACCAT	from GeCKO library A
A3galt2	TCTTAGGCCTGTACCATTAC	from GeCKO library B
A3galt2	CCGCCACAGGAGTCTCTTCT	from GeCKO library B
A3galt2	CTTCATGGTCGGCCAGAACG	from Brie
A3galt2	AGCCATAATGCCTCTGCCGA	from Brie
A3galt2	AATAATTGGTGCTCCCCAAG	from Brie
A3galt2	AGCAAACACAGTCAGCCCGA	from Brie
A4galt	TATGTGTCGTAGGGCAATAG	from GeCKO library A
A4galt	GCTCAACCTGACCAACACGC	from GeCKO library A
A4galt	GTGCCGTGCCTCCGAGTACC	from GeCKO library A
A4galt	CAATCCCGCTATGTCCTCAA	from GeCKO library B
A4galt	AGGCACCGTTGAGGACATAG	from GeCKO library B
A4galt	CGAGCGCAAGCATGAGTTCT	from GeCKO library B
A4galt	TCTTCCTAGAGACATCGGAC	from Brie
A4galt	GCTGATGAAAGGGCTGCCTA	from Brie
A4galt	ACTGTTTGAGGACACACCAC	from Brie
A4galt	TCAGGGGCACCCCCAGACAG	from Brie
Aacs	TCCGGTCGTATATGGACTTT	from GeCKO library A
Aacs	CGACAGAGTCGCCCTTTACG	from GeCKO library A
Aacs	GGGACTCACGGGCCACGTAA	from GeCKO library A
Aacs	CCCAAAAGTCCATATACGAC	from GeCKO library B
Aacs	CATTTGGAGTTCTACCTCGC	from GeCKO library B
Aacs	ACTCCAAATGGCCCCAATAC	from GeCKO library B
Aadac	CCATCTCGATAGAGTGTCAT	from GeCKO library A
Aadac	CCTAGGAGAGTCGGTGTGTC	from GeCKO library B
Aadac	CCTATGACACTCTATCGAGA	from GeCKO library B
Aadac	GAGCTGGCTCAAAAGTATCC	from GeCKO library B
Aadac	AATGTACCATCACAACAAGA	from Brie
Aadac	GTGACATGCTCATCAGACGT	from Brie
Aadac	GAATACTTTACTACAGACCG	from Brie
Aadac	ATGTGTATCGTAGTTTACGA	from Brie
Aasdhppt	AGGCTGGTCGTTTGATGATA	from GeCKO library A
Aasdhppt	GAAAGCTTCATAAAAGCCAT	from GeCKO library A
Aasdhppt	AACGAGTCTTTCGCAAGAAC	from GeCKO library A
Aasdhppt	TAACAGCCACTGCAACAAAA	from GeCKO library B
Aasdhppt	TTCATGATATGAAAGAATTC	from GeCKO library B
Aasdhppt	AAATCCCAATCCAACTCCAA	from GeCKO library B
Aasdhppt	CTTTAACATCTCTCACCAAG	from Brie
Aasdhppt	GCAGACGGATATGATCCCAA	from Brie
Aasdhppt	AAAGGAATTGTACCCAGTGC	from Brie
Aasdhppt	GATGCGGTCTATCCAGCCGG	from Brie
Abca1	CCTCGCCGGGAGTTGGATAA	from GeCKO library A
Abca1	TGATCTGCCGTAACATTCTC	from GeCKO library A
Abca1	CTCACACTCATGTTGTTCGT	from GeCKO library A
Abca1	GACCAACATTCGCCTGCAGC	from GeCKO library B
Abca1	AATAAAGCCATGCCGTCTGC	from GeCKO library B
Abca1	AGCCTGCTGCAGGCGAATGT	from GeCKO library B
Abca1	ACATGTCATCAACATAACAG	from Brie
Abca1	CAAGCTGTCAAGCAACACTG	from Brie
Abca1	GTGGACCCGTACTCTCGCAG	from Brie
Abca1	GGTATACACAGAGCCATTTG	from Brie
Abca4	CTACCTGCTCCACACGAACT	from GeCKO library A
Abca4	CCGCACCTTGTCGCAGTTCA	from GeCKO library A
Abca4	CTTCAGCAGGACTGTTACCG	from GeCKO library A
Abca4	TTTCCAGATTCGCTTTGTAG	from GeCKO library B
Abca4	GATGGGCAACCGAGTCAGAC	from GeCKO library B
Abca4	GGTGTCCATGAACTGCGACA	from GeCKO library B
Abca4	GGAGGTCTGCCTCGTCCATG	from Brie
Abca4	ATAACTATAAAGCCTTCCTG	from Brie
Abca4	GGTATTGATTAGCCAAGCGT	from Brie
Abca4	GCTGGAAATTCACCAAACGG	from Brie
Abcb11	CATCTACGCAGGAGTTGGTG	from GeCKO library A
Abcb11	TCGAGTTGGCTTCTTTGAAC	from GeCKO library A
Abcb11	TTGTTCCGTTTGTCATGTTC	from GeCKO library A
Abcb11	AGTGTGTGCGCATTGCTCCA	from GeCKO library B
Abcb11	AGGTTACAAGATAAGAAGAA	from GeCKO library B
Abcb11	TACTAACTTGAAAGTATCCT	from GeCKO library B
Abcb11	CCACTGTTCGAATAGATGAG	from Brie
Abcb11	AAGGTTGTGGGTAATCACTG	from Brie
Abcb11	TACGCACCATGCCTTCGCAG	from Brie
Abcb11	ATGAAGGCGAGTACACACCA	from Brie
Abcd1	CAGGGTGTACGAGATGTTCC	from GeCKO library A
Abcd1	GTTCCAGCATGACATACCAT	from GeCKO library A
Abcd1	TCATCCTGCTTGAGCGCCTA	from GeCKO library A
Abcd1	CTTGACCTACCCTGATGTTG	from GeCKO library B
Abcd1	GAGGGGCCCCTGAAGATCCA	from GeCKO library B
Abcd1	TCTCTCTACAGGCCAAGTTG	from GeCKO library B
Abcg1	ATGTTCACGGCCGCCCTCCG	from GeCKO library A
Abcg1	CCCGGGGCATTCCATTGATA	from GeCKO library A
Abcg1	CGAGGTCGTGTCCAGCAACG	from GeCKO library A
Abcg1	GTCCGCGCATCTGAAGCTGC	from GeCKO library B
Abcg1	AGACCTTCCGGAAGCAGCGC	from GeCKO library B
Abcg1	GTGGCCATCATGGGTCCTTC	from GeCKO library B
Abcg1	CAAGGACAATGCGTATACAG	from Brie
Abcg1	GACTATAAGAGAGACCTCGG	from Brie
Abcg1	CAGGCCGATCCCAATGTGCG	from Brie
Abcg1	TTTCCTACTCTGTACCCGAG	from Brie
Abcg5	GTCTCCTTGTACATCGAGAG	from GeCKO library A
Abcg5	TGAATGGCTGCGAGCTGCGC	from GeCKO library A
Abcg5	GCAACGTCTCGCGCACAGTG	from GeCKO library A
Abcg5	CACGCCCACCTGCAGGACGT	from GeCKO library B
Abcg5	CGCGGACTTCTACAACAAGA	from GeCKO library B
Abcg5	TTCCTTTAAAGCAACCGTGT	from GeCKO library B
Abcg5	AGCTTGCCGAACATCCCAGG	from Brie
Abcg5	GCTGATAGAGCAGCCCCACG	from Brie
Abcg5	GGATTGGAATGTTCAGGACA	from Brie
Abcg5	CAATCATTTGGTCCGCCACG	from Brie
Abcg8	AAGACGTAATCGCCGAGCTG	from GeCKO library A
Abcg8	TCACTACTCGACGTGATCAC	from GeCKO library A
Abcg8	ACAGGTGGACATCGCCTCTC	from GeCKO library B
Abcg8	GAGCGCCGACGAGTGAGCAT	from GeCKO library B
Abcg8	CAGACTGTTGTCACTTTCCG	from GeCKO library B
Abcg8	GGTTGCTATAGCGAGGACAA	from Brie
Abcg8	AGTCTGTACTTCACCTACAG	from Brie
Abcg8	TGTGATCACGTCGAGTAGTG	from Brie
Abcg8	GCGCCGACGAGTGAGCATTG	from Brie
Abhd3	TCTGGCAGCAGGCGTATCAA	from GeCKO library A
Abhd3	TTCGCACAGCAGTAAGTCCG	from GeCKO library A
Abhd3	CCTACTATCTTGCTCTTGCC	from GeCKO library B
Abhd3	ACTTACTTCCTGTATTGCAC	from GeCKO library B
Abhd3	CAATAACAGTGCGTACTATG	from GeCKO library B
Abhd3	TGGCCTCACTGGAACAAGCA	from Brie
Abhd3	TTACTTCCTGTATTGCACCG	from Brie
Abhd3	GACAGAAACCTATTACCCGA	from Brie
Abhd3	CAGCAGGCGTATCAATGGGA	from Brie
Abhd4	CGGAATCTCTGCACCAGCCC	from GeCKO library A
Abhd4	GGAGGGATACATAACGGGCC	from GeCKO library A
Abhd4	CTCCCGCCATGTCTCTATTG	from GeCKO library A
Abhd4	GGTCGTAGGGGAAAGCCCCA	from GeCKO library B
Abhd4	AGATCCGTGCACCTCCAACC	from GeCKO library B
Abhd4	GCAAACTTGCGCTTGAAGTC	from GeCKO library B
Abhd4	AAGCCATGTACCATCACCAG	from Brie
Abhd4	GAGGTGCACGGATCTCACTA	from Brie
Abhd4	TCAGTTGAGACATGGAAGTG	from Brie
Abhd4	TTGTGGCCTCAATAGAGACA	from Brie
Abhd5	TAAGTCTAGTGCAGCGTTTG	from GeCKO library A
Abhd5	CCCATGGCTCTACTAAAATG	from GeCKO library A
Abhd5	TACTTCTTCCGAAGCCCAAT	from GeCKO library A
Abhd5	TCCGCATCACTGTCAAACCT	from GeCKO library B
Abhd5	CGTGTCATCTTCAAACATAG	from GeCKO library B
Abhd5	CAAAAGGTCCTGCAATCCTG	from GeCKO library B
Abhd5	CGGCAGCCAAGAACCCTCCC	from Brie
Abhd5	AGTTTGGATCAGGGCCCTAG	from Brie
Abhd5	GAGCCTGTGCGCATATCCAA	from Brie
Abhd5	TTGAAGATCTAAGCACCGAT	from Brie
Abo	GACTAAGACAAACACTGCGA	from GeCKO library A
Abo	ATTCAATATGTCGATGTTGA	from GeCKO library A
Abo	CTGGCGCCCATCATCTGGGA	from GeCKO library A
Abo	ACTCACCTAGTCACAGCTCC	from GeCKO library B
Abo	AAATGCAACTTCCTTCACCT	from GeCKO library B
Abo	GGAATGCCTATCTGCAGCCA	from GeCKO library B
Abo	ACTAAGACAAACACTGCGAA	from Brie
Abo	TGCAGAACAACACTTCATGG	from Brie
Abo	AGAGCGACGCTTTCTACGTG	from Brie
Abo	CTGTGCGCAACTATACTCGA	from Brie
Acaa1a	ACAGGCAATGTTCTTGAGCC	from GeCKO library A
Acaa1a	CCTCACGTCCTGGAGAACCG	from GeCKO library A
Acaa1a	CACGCATCGCCCAATTTCTG	from GeCKO library A
Acaa1a	GAGGCTAAAGCCTGAGCAGC	from GeCKO library B
Acaa1a	TCACCACTTACCAGCAATGT	from GeCKO library B
Acaa1a	AGAGACTGTACCTTTGTCTA	from GeCKO library B
Acaa1a	GGGACATGGACTCCACCCTA	from Brie
Acaa1a	TGTGTGCACTAGGATGACCT	from Brie
Acaa1a	GACACCCTCATCCTGAGACA	from Brie
Acaa1a	CGAGGCCTGCGGGAACCTAG	from Brie
Acaa1b	TGCCATAATGGCTCCAGCCC	from GeCKO library A
Acaa1b	CTTCACGTCCTGGAGAACCG	from GeCKO library A
Acaa1b	CACGCATCGCCCAGTTCCTG	from GeCKO library A
Acaa1b	TCACCACTTACCAGCAATGT	from GeCKO library B
Acaa1b	GAAGCTAAAGCCTGAGCAGC	from GeCKO library B
Acaa1b	AGAGACTGTACCTTTGTCTA	from GeCKO library B
Acaa1b	GGCGGGAAGAAATATTCCCA	from Brie
Acaa1b	AACCACTGTCCTGAATGACA	from Brie
Acaa1b	GGAGCCAGAGAGATTACCTC	from Brie
Acaa1b	TGTGTGCACTAGGATAACTT	from Brie
Acaa2	GCAAACCCACATGCCTCGCC	from GeCKO library A
Acaa2	TACCTGACATCCGCTCACGA	from GeCKO library A
Acaa2	GCTGCGAAGCGAACACCCTT	from GeCKO library B
Acaa2	CTTGAGATCTAATCCAAATT	from GeCKO library B
Acaa2	TGTGTCAGAAATGTGCGCTT	from GeCKO library B
Acaa2	GCCCACGATGACACTATCGA	from Brie
Acaa2	CGAGGCTGGCTACTTCAATG	from Brie
Acaa2	GCTGAGGTCGTCTTGTGTGG	from Brie
Acaa2	CGTCCGTGTTCAAGAAAGAC	from Brie
Acaca	GCAGAATTTGTTACTCGTTT	from GeCKO library A
Acaca	ACATTTCATAAGACCACCGA	from GeCKO library A
Acaca	ATTTGCGTAATTGTTGTTGT	from GeCKO library B
Acaca	CAACAACAATTACGCAAATG	from GeCKO library B
Acaca	AAACGAGTAACAAATTCTGC	from GeCKO library B
Acaca	TTGATTCATAGGTACCGAAG	from Brie
Acaca	GCCATTCATTATCACTACGT	from Brie
Acaca	AATGCATGCGATCTATCCGT	from Brie
Acaca	AAGCCCTTCGAACATACACC	from Brie
Acacb	CGACGGTGAAATCTCTGTGC	from GeCKO library A
Acacb	CGTGGTCATGGTGACGCCCG	from GeCKO library A
Acacb	GTATGCGCTCCATCCGCCGC	from GeCKO library A
Acacb	TCCAAACCGAGTGACAAACT	from GeCKO library B
Acacb	CACCTGTACAGGGATTCTCT	from GeCKO library B
Acacb	GATCAGTACGTCCCTGTCCC	from GeCKO library B
Acacb	CCAGTGTGCCGACCACATGG	from Brie
Acacb	GTGGCCGTACATGTCGATGG	from Brie
Acacb	AGAACAACGATATCGACACG	from Brie
Acacb	TTCATTACGGAACATCTCGT	from Brie
Acad10	GATAACGACCGAGCACTTCT	from GeCKO library A
Acad10	ACCTTCCCTACCGGTGGAGT	from GeCKO library A
Acad10	GCAGTTCCCGGTGATGACTC	from GeCKO library A
Acad10	TTCCCAACACCCGGCCTGTG	from GeCKO library B
Acad10	GCGACAGTGGGCCCTGGATA	from GeCKO library B
Acad10	CCTTGATGGTGTGAATGCCC	from GeCKO library B
Acad11	TCGCTGAAGCTGGACAAATA	from GeCKO library A
Acad11	GGTCCACGGAGACTTCAAGC	from GeCKO library A
Acad11	CTTGCGGTACCTCTTTGGGG	from GeCKO library A
Acad11	GTGTCATACCTTATGTGCTT	from GeCKO library B
Acad11	AAGCATCTCTGCAGTATAGC	from GeCKO library B
Acad11	CTGGAGTCGGGTACTGCAAA	from GeCKO library B
Acad11	AGATGGGCTAAGTCCGTCAA	from Brie
Acad11	TGCTCAAAGTGGAAACTCAG	from Brie
Acad11	CGGAGGTGATATCGCCACGC	from Brie
Acad11	AGATGCTTCAGTTATCGGAA	from Brie
Acad12	TGGTACCTTTCGATCAGTCA	from GeCKO library A
Acad12	CTTCGCCATGACTGATCGAA	from GeCKO library A
Acad12	AGGGCTCCACCTGTTGGCCG	from GeCKO library A
Acad12	CTTGTGACCATTTATGACAT	from GeCKO library B
Acad12	AGCTGCTTCCCCTTCTCATG	from GeCKO library B
Acad12	GATAACTCCTATGTCATAAA	from GeCKO library B
Acad8	GCCTTCCGCATCACATCCAC	from GeCKO library A
Acad8	CTGATCCCACTCCGCCATAT	from GeCKO library A
Acad8	GGTCTATGTGCGAACAGATG	from GeCKO library B
Acad8	TTGCCCACCGCTCTGTACCA	from GeCKO library B
Acad8	CAAACGCACCTGGTTCAGTG	from GeCKO library B
Acad8	TGGCTCCCAATATGGCGGAG	from Brie
Acad8	CCAACAGGATTGGGACCGAG	from Brie
Acad8	TCTCCATGGTACAGAGCGGT	from Brie
Acad8	GTGGATGCTTATATAGGCAG	from Brie
Acad9	GAGCCGAGCATACATCGTGT	from GeCKO library A
Acad9	TATCTGCCCAAACTGTCGTC	from GeCKO library A
Acad9	GTGTTCCCCAGACGACAGTT	from GeCKO library B
Acad9	CCTGTATGCCAAAAAGTCCC	from GeCKO library B
Acad9	TGCCAGGGTCACCGTGATAG	from GeCKO library B
Acad9	ATTTCCCGACTGCTCTATCG	from Brie
Acad9	GGACTCTCGAAAAATTGACC	from Brie
Acad9	TCTGCCCAAACTGTCGTCTG	from Brie
Acad9	GAGCATACATCGTGTTGGAG	from Brie
Acadl	TGTGCCGTAATTCGCAATAT	from GeCKO library A
Acadl	AGAACGAACGCCAAAAGATC	from GeCKO library A
Acadl	GGCACTTACTCTGTGTGGTG	from GeCKO library B
Acadl	CCAATCACTCCCAGATCTTT	from GeCKO library B
Acadl	TGCTCTCAACAGCAGTTACT	from GeCKO library B
Acadl	AGGCGATCGAGCTTCACGGT	from Brie
Acadl	AACATCGCAGAGAAACATGG	from Brie
Acadl	AGAGCGTACTCCAATTGCAC	from Brie
Acadl	CCGGAAAATGTCATGCTCCG	from Brie
Acadm	CTTGATCAACGCGCACATTC	from GeCKO library A
Acadm	GTTGATCAAGCCGAGTTCCC	from GeCKO library A
Acadm	TGCCCGCAAGTTTGCCAGAG	from GeCKO library A
Acadm	AACAAGCATCGAACGTTCCC	from GeCKO library B
Acadm	CGCTGTAGGTGGCCTTGGCC	from GeCKO library B
Acadm	CCCGGAATATGACAAAAGCG	from Brie
Acadm	AGCAGGTTTCAAGATCGCAA	from Brie
Acadm	TCGAACACAACACTCGAAAG	from Brie
Acadm	AAGATGTGGATAACCAACGG	from Brie
Acads	GGTCCCCATTGCGGCCCAGC	from GeCKO library A
Acads	GACGCTCATGATAACTCCCG	from GeCKO library A
Acads	ATGCCGTGACTTTGCCGAGA	from GeCKO library A
Acads	GTCCCGTCAGTCTCTCTACT	from GeCKO library B
Acads	AGGCACGGCTGATCTCCTCC	from GeCKO library B
Acads	TGTGCTGGCAAATACCACCG	from GeCKO library B
Acads	GGTGACTCATGGGTCCTCAA	from Brie
Acads	GCTCATGATAACTCCCGTGG	from Brie
Acads	GCTCACCCATCTTCTTAACC	from Brie
Acads	GATGGGCTTCAAAATAGCCA	from Brie
Acadsb	CTGCTCTGTCCTAGTGATAG	from GeCKO library A
Acadsb	TCCTCAATGGGTCGAAGATG	from GeCKO library A
Acadsb	ACTAGCTAAGGTGGATGCTT	from GeCKO library B
Acadsb	TGTGAGGATTTGAGGACACG	from GeCKO library B
Acadsb	TCTGCAGACACTTACTGATG	from GeCKO library B
Acadsb	GAGGATTTGAGGACACGAGG	from Brie
Acadsb	CATAGCGAAAGAGTCGCTAC	from Brie
Acadsb	TTCAAATGTTAACTGACAGG	from Brie
Acadsb	AAGTTGAAGCACAATATGGA	from Brie
Acadvl	AGGCCAGCTTACCATTGATC	from GeCKO library A
Acadvl	CTGCCCAGCGACTTTATGCC	from GeCKO library A
Acadvl	ACCAGTGGCCCGGTTCTTTG	from GeCKO library A
Acadvl	GCGATCTACTACTGTGCTTC	from GeCKO library B
Acadvl	TTCTCTGGTGGAAGCATCAG	from GeCKO library B
Acadvl	ACACCTGATCAATGGTAAGC	from GeCKO library B
Acadvl	CAAAGCATCTAACACGTCAG	from Brie
Acadvl	CAACAACGGAAGATTCGGGA	from Brie
Acadvl	CCAGCGACTTTATGCCAGGG	from Brie
Acadvl	GCTACATCGGATCCACTCGA	from Brie
Acat1	TGCGCCCAGTGTTGCTTGCC	from GeCKO library A
Acat1	TGGATGCATAACTTCGTTCC	from GeCKO library A
Acat1	GTGAAGGACAGGCCCCTACC	from GeCKO library B
Acat1	AAGTCTTATGTGTGGACATC	from GeCKO library B
Acat1	TGCAGCAGTACCAAGTTTAG	from GeCKO library B
Acat1	GTCCCATACGTAATGAGCAG	from Brie
Acat1	AGTGCTATAAGAACTCCCAT	from Brie
Acat1	AGGCAAGCAACACTGGGCGC	from Brie
Acat1	GCCTCTCAAAGTCTTATGTG	from Brie
Acat2	CAGGATGGGTGAGGTGCCAC	from GeCKO library A
Acat2	CCATCCTGACTCCTGTTCTC	from GeCKO library A
Acat2	TCCATTGTAGGCTCCTTCAA	from GeCKO library A
Acat2	GACATGTCCAAATATGACCT	from GeCKO library B
Acat2	CATGCCTCCAGCTACCACAA	from GeCKO library B
Acat2	CTGAGAACAGGAGTCAGGAT	from Brie
Acat2	CAAACCTGATGCGTTCGCTG	from Brie
Acat2	TGCCTTTCACAACTACCACA	from Brie
Acat2	TCCTACTCGACAAGCCAGTG	from Brie
Acat3	TCCATTGTAGGCTCCTTCAA	from GeCKO library A
Acat3	CAGGGTGGGTGAGGTGCCAC	from GeCKO library A
Acat3	CCACCCTGACTCCTGTTCTC	from GeCKO library A
Acat3	TCCTACTCGACAAGCCAGTG	from GeCKO library B
Acat3	GACATGTCCAAATATGACCT	from GeCKO library B
Acat3	CATGCCTCCAGCTACCACAA	from GeCKO library B
Acat3	CTGAGAACAGGAGTCAGGGT	from Brie
Acat3	CCTACTCGACAAGCCAGTGT	from Brie
Acat3	TCAAGGTTACTCCCATGACG	from Brie
Acat3	CCTTACCTGTGATGCCCATG	from Brie
Acbd3	ACCGTGTAGAAAGGCGGAGG	from GeCKO library A
Acbd3	GATTCTCATCCGCCAGCTGC	from GeCKO library A
Acbd3	GGAAGAGAGGCGGCGGATAG	from GeCKO library B
Acbd3	TGCTGTTGTTCGTAGTTCCC	from GeCKO library B
Acbd3	GCAACATATGCCGAGAGGAG	from GeCKO library B
Acbd3	GGGACGCAACATATGCCGAG	from Brie
Acbd3	GGAGCCCAGTCCATTCCCCG	from Brie
Acbd3	TACACTGTCAGTTAATGGAC	from Brie
Acbd3	TAACCCAGACACGTCCCCTG	from Brie
Acbd4	TCACCACTTGTAACGTCCAA	from GeCKO library A
Acbd4	CCGCACCGCGCGACAGCCCG	from GeCKO library A
Acbd4	GAGCCCGGCGTTCCGCAGAA	from GeCKO library A
Acbd4	ACCCATGCTGCTTCGAGCTC	from GeCKO library B
Acbd4	TTGCAGAGTCGCTTCAAAGT	from GeCKO library B
Acbd4	CTCCTAGGGATGCCTGGAAC	from GeCKO library B
Acbd4	GTGATCGACACAGTGCCCCT	from Brie
Acbd4	ACTCGGGCTCAGCAGCAACG	from Brie
Acbd4	ACCACTTGTAACGTCCAATG	from Brie
Acbd4	AGGTGATCCCTGACATGCCG	from Brie
Acbd5	TCTTCTACAATCTCGTAAAA	from GeCKO library A
Acbd5	TCCAGGCCGTGAAAGTTTAC	from GeCKO library A
Acbd5	CTTCACGGCCGCCTCAAATC	from GeCKO library A
Acbd5	GTTCTATAGCTTCTACAAAC	from GeCKO library B
Acbd5	AAGAGTTCTGACTTGACCTC	from GeCKO library B
Acbd5	ATCCAGAGTTTGCCGAAAAA	from GeCKO library B
Acbd5	CCAGGCCGTGAAAGTTTACA	from Brie
Acbd5	AGTGTATGAAACCAGATTTG	from Brie
Acbd5	GGAGCAATTTGGACAAGAAG	from Brie
Acbd5	AAAGCTACCTTTATAGCCAT	from Brie
Acbd6	GCCACCACAGGCGACAGCGG	from GeCKO library A
Acbd6	CCCCGAGGGTAGGAACGGTG	from GeCKO library A
Acbd6	CGATATATTCCTGCATTGCT	from GeCKO library A
Acbd6	GAAGTCAGGACAGGAACTCA	from GeCKO library B
Acbd6	AAGCCCTAGCCAAGCAATGC	from GeCKO library B
Acbd6	CCTTCAAAATCAAAGAAATT	from GeCKO library B
Acbd6	AGCAATGCAGGAATATATCG	from Brie
Acbd6	CATATCACCAGAGTCGTCCC	from Brie
Acbd6	TGATATAGAGAACTAACAAC	from Brie
Acbd6	AGCCATCAAATCGAAAGCTG	from Brie
Acbd7	TGTCTCTCTAGGGTTGTCGA	from GeCKO library A
Acbd7	CCCAGCAATGTTAGATCTAA	from GeCKO library A
Acbd7	CCCTTTAGATCTAACATTGC	from GeCKO library A
Acbd7	CTCTCTCGCTTTAGAAATAT	from GeCKO library B
Acbd7	TCTCATCATTATGTCCTTGC	from GeCKO library B
Acbd7	CAGCTTCCTCACGTCTTGTG	from GeCKO library B
Acbd7	CCAGCAATGTTAGATCTAAA	from Brie
Acbd7	ATTGGAGACATCAACATTGG	from Brie
Acbd7	ACCAGGCCGCACAAGACGTG	from Brie
Acbd7	AAGAACTCAAGGAACTCTAC	from Brie
Acer1	ACTCTGTGCGCACAATGTAG	from GeCKO library A
Acer1	CGTATGCCCAGAAGCGTACC	from GeCKO library A
Acer1	CCTGTTCCCCTTGACGAACT	from GeCKO library A
Acer1	CAAGAAGGTGCTGATAATAG	from GeCKO library B
Acer1	GGATTAGGGATGATGATCTT	from GeCKO library B
Acer1	TCTACTACCTGCACAGCATT	from GeCKO library B
Acer1	CGAACTTGGGAAAATAGCAA	from Brie
Acer1	TGACACTCCATAGAAACACC	from Brie
Acer1	CCGAGTTCTACAATACGGTG	from Brie
Acer1	GAGAGCATATGCATTGACTG	from Brie
Acer2	TGTTGAAGCACGTTGCGTAC	from GeCKO library A
Acer2	ATGGACGCTCCTAGTTGTAG	from GeCKO library A
Acer2	GTCTGCAATTACAACGTGCT	from GeCKO library A
Acer2	CTGTCATTCCGAAAGATCTT	from GeCKO library B
Acer2	CAATGTGCGTGTGTTTAAGC	from GeCKO library B
Acer2	GGTATTTACCAAAGATCTTT	from GeCKO library B
Acer2	CGTGTTGTAGAACTCGGCAA	from Brie
Acer2	AATGTGCGTGTGTTTAAGCT	from Brie
Acer2	TGAAGCACGTTGCGTACTGG	from Brie
Acer2	TGGAAGTCCCAGAATCATCA	from Brie
Acer3	TATGCAGCAGCTGTAAATCA	from GeCKO library A
Acer3	CCTTGAATTGCACCAAAAAT	from GeCKO library A
Acer3	GCTGCTTACTTAGCACTCAC	from GeCKO library A
Acer3	GACTCTGAAATATGAAATGC	from GeCKO library B
Acer3	CTGTTAAACTGTATAGAAAT	from GeCKO library B
Acer3	TCAGGTCATGTATGGAATGT	from Brie
Acer3	ACAGAACTCAGCGACGAACA	from Brie
Acer3	ATACAGTTTAACAGTAACTA	from Brie
Acer3	TGAATTGCACCAAAAATTGG	from Brie
Ache	GGACGAGGGCTCCTACTTTC	from GeCKO library A
Ache	GCGCCCAGACCTGCGCCTTC	from GeCKO library A
Ache	TGTAGTTCAGCGAGGGATCC	from GeCKO library B
Ache	CCCAAATTGCTCAGCGCCAC	from GeCKO library B
Ache	ATCCGCCTGAAGGCCCCTGG	from GeCKO library B
Ache	GACCCCGTAAACCAGAAAGT	from Brie
Ache	CAGCAGACCTACATTGCCAG	from Brie
Ache	AAATGTCTGCTACCAGTACG	from Brie
Ache	CAGTATGTGCATGCCCACGG	from Brie
Acly	AGAACCGGTTCAAGTACGCC	from GeCKO library A
Acly	TTCCTCGACGTTTGATTAAC	from GeCKO library A
Acly	ACGTGTGCATCTATGCTACC	from GeCKO library B
Acly	TCACCCGGGCGTACTTGAAC	from GeCKO library B
Acly	CCTTAGGTCGGCAAGGCCAA	from GeCKO library B
Acly	GAGAGAGATTGACCCCGACG	from Brie
Acly	TTGTCACCTGTACACGACGG	from Brie
Acly	GGACGAAAAGCTGAATACCG	from Brie
Acly	AGAGCGATTCGAGATTACCA	from Brie
Acot1	CGCTTGACCAATCGCCAAAA	from GeCKO library A
Acot1	TGTGACTATCCTGAGAAATC	from GeCKO library A
Acot1	CGAGCGTCACTTCTTGGCTC	from GeCKO library A
Acot1	GCTGCTGCCATGCATCCAAC	from GeCKO library B
Acot1	GCAGAACCTGGACCCTTTCC	from GeCKO library B
Acot1	GCGTCACTTCTTGGCTCCGG	from Brie
Acot1	TGTGGTCATCAATGGCTCCG	from Brie
Acot1	CAATCGCCAAAAAGGCCGAT	from Brie
Acot1	CGATGACCTCCCCAAGAACA	from Brie
Acot10	TTGAATACATTTCGTTCCTG	from GeCKO library A
Acot10	ATGTCTCATCATCGTGCAGC	from GeCKO library A
Acot10	TGCACGATGATGAGACATAT	from GeCKO library A
Acot10	TACCCCAGTAACCTTAAAAA	from GeCKO library B
Acot10	ACATATCAATCTTGTCCACC	from GeCKO library B
Acot10	TAGTAGGTATTTCCACAGTC	from GeCKO library B
Acot10	CTGGGTTGGAAATACAACCA	from Brie
Acot10	AGACCATGTACAAGCAATGG	from Brie
Acot10	GAAGAAGAGCTCTTTACACA	from Brie
Acot10	TGAACTGTTTCTTAGCACAC	from Brie
Acot11	TGTTCTCTAATCGCACATCC	from GeCKO library A
Acot11	TCTACTTCGACCATACCATT	from GeCKO library A
Acot11	TCAATCTCCCATCCGGAGTC	from GeCKO library A
Acot11	GAAGTAGATGTCATCCATAG	from GeCKO library B
Acot11	ATATCAAGGCCAAGGTGAAC	from GeCKO library B
Acot11	TCTCCTCAGTGTCGGCCAAG	from GeCKO library B
Acot11	AGGATACCGGAACCCCACGG	from Brie
Acot11	GCAGGTCATCCCATTGACCG	from Brie
Acot11	CTTAAAGGCGTTATTCACGA	from Brie
Acot11	TCATCAGGGCAATACCTTCG	from Brie
Acot12	TTGAAAGCCGAAAAGCATGC	from GeCKO library A
Acot12	ACGTTTGTAGCTAAACCAGT	from GeCKO library A
Acot12	CATCCAGAAGCTCCTCTGCG	from GeCKO library A
Acot12	CTCCTTCATAATGTTGTTGA	from GeCKO library B
Acot12	TTCTGTTTGAGGACACAGCG	from GeCKO library B
Acot12	CCATCAGAGCAAAAGTGACT	from GeCKO library B
Acot12	TGAGAAAAGCGCTGTTGATG	from Brie
Acot12	TTTCCGTGATGGTTTGCGTG	from Brie
Acot12	AGGCGGTCTCCAACTGTGGA	from Brie
Acot12	GCACGGAGGAGAATTCGCCT	from Brie
Acot13	CTTGTTGGTCAGATCCACTG	from GeCKO library A
Acot13	TAACCTTCATTACTTCTCGT	from GeCKO library A
Acot13	TACATGTCACCTGCTAAGAT	from GeCKO library B
Acot13	TACTTAGGTGACGCTTGTCT	from GeCKO library B
Acot13	AGAGCAGCATACTAATAAAC	from GeCKO library B
Acot13	AGGAGCACCCGGAGTCAGTG	from Brie
Acot13	GAACCTACGAGAAGTAATGA	from Brie
Acot13	AGTGGACAGCATCTCGACCA	from Brie
Acot13	GAGCAGCATACTAATAAACT	from Brie
Acot2	TCTTGCTACCCAACTGTTTG	from GeCKO library A
Acot2	GCGCGCTACCGCGCCGACGC	from GeCKO library A
Acot2	CGCATTTGTCCGCGCCCAAG	from GeCKO library A
Acot2	GCTGCTGCCATGCGTCCACC	from GeCKO library B
Acot2	TGGGAAGGGCTTTGCCGTGA	from GeCKO library B
Acot2	CGCTTGATCAGGCGCCAGAG	from Brie
Acot2	GAGCATAGAAACCATGCACA	from Brie
Acot2	GTCCGGCCACCAGTGCTGAG	from Brie
Acot2	AGGAAAGGGTCCAGGTTCTG	from Brie
Acot3	CGGCGGAAACTTACAGTACA	from GeCKO library A
Acot3	TCTGGCTTATAACAACTACG	from GeCKO library A
Acot3	CTGTAAGTTTCCGCCGATGT	from GeCKO library A
Acot3	GGACATGGACATTATCCACC	from GeCKO library B
Acot3	GTCACAAAGGCAACCACCCG	from GeCKO library B
Acot3	TTACCACCCAGAACCCGAAC	from GeCKO library B
Acot4	ATGGCCCAACGGCGGAATCA	from GeCKO library A
Acot4	GCAGACCATGATTCCGCCGT	from GeCKO library A
Acot4	GGCCTGTTGGAATACCGAGC	from GeCKO library A
Acot4	AATGGCAGCGACACTGAGCG	from GeCKO library B
Acot4	CCATAAACATCGATGATGCC	from GeCKO library B
Acot4	CGCCAGCCGCCGCCCGCCAT	from GeCKO library B
Acot4	AGAGCCATTGATGGAAACTG	from Brie
Acot4	GGAATACCGAGCCGGCCTTG	from Brie
Acot4	CATGTCCCCTCTGTAGGACA	from Brie
Acot4	GTACATGCTTCGACATCCAA	from Brie
Acot5	AAAAGTCTGGAGCCGCTGCC	from GeCKO library A
Acot5	CCTTCATCTGGAGTACTTTG	from GeCKO library A
Acot5	CGCCAGCAGCCGCCCGCCGT	from GeCKO library B
Acot5	TAAATATGATGACCTCCCTA	from GeCKO library B
Acot5	GATGGTGCCAACAGTAAGCC	from GeCKO library B
Acot5	CCGCTGAGCATCGCTGTGCG	from Brie
Acot5	CCTGCTAGGGATTTCCAAAG	from Brie
Acot5	TGTTGAAATAACGTTGACCG	from Brie
Acot5	GGATGTCTATAACCTTAGGG	from Brie
Acot6	AGCCACTGTACACTTCGTGT	from GeCKO library A
Acot6	AAATCTGAGTGACGTTCGCC	from GeCKO library A
Acot6	GAAAGTTTGAATGCGTTGCC	from GeCKO library A
Acot6	TTTGATGCTACGCCATCCTC	from GeCKO library B
Acot6	GGTGCTGGACGGACACGAGC	from GeCKO library B
Acot6	CGATGTGCAGATACCCTTCG	from GeCKO library B
Acot6	TTCAAACTGGAAATAAGCCA	from Brie
Acot6	TCAGGAAAGCAGCCATCGAG	from Brie
Acot6	AACAGATCCTTGTAATACAG	from Brie
Acot6	CATACAAATCGATGATCCCA	from Brie
Acot7	AGCCACCTCGCCGATGCACA	from GeCKO library A
Acot7	CTTCCCACAGTATTTACGGC	from GeCKO library A
Acot7	GGATGTTCTCCGACATCACG	from GeCKO library A
Acot7	CCTTGAGGTGCCTCCCATTG	from GeCKO library B
Acot7	CCGGGGCCATCATCAGCACG	from GeCKO library B
Acot7	GGTCATCTTACCACAATGGG	from GeCKO library B
Acot7	TGACCAATAAAGCCACCTTG	from Brie
Acot7	CTTCATGGCTTCGTGCACGG	from Brie
Acot7	TTGCTTTCTAGAGCCGAACA	from Brie
Acot7	GCCACCTCGCCGATGCACAT	from Brie
Acot8	CCCCATTCCGAGCCGACCAC	from GeCKO library A
Acot8	CAGTGCTGTACCACGTAGAG	from GeCKO library A
Acot8	CCACTCGATACTTCTTGTGA	from GeCKO library A
Acot8	GCCCCACCAGTCCAAGTATA	from GeCKO library B
Acot8	CTTCTCAGTGCGCGCCGTGA	from GeCKO library B
Acot8	CCTTCACAAGAAGTATCGAG	from GeCKO library B
Acot8	TTCACAAGAAGTATCGAGTG	from Brie
Acot8	GATCTTCATCTAGCGGCTCG	from Brie
Acot8	CTGTCCGTATCCTCTCTACG	from Brie
Acot8	GGTCCCCGGAAAGGTCGCCG	from Brie
Acot9	TAGTAGGCGTATCCACAGTC	from GeCKO library A
Acot9	TTTCAGTTCGAGACAAGCTG	from GeCKO library A
Acot9	TAGTACCTCCTAGGCTGTCA	from GeCKO library A
Acot9	CTTGCCTTGATGGATGTGTA	from GeCKO library B
Acot9	TGACTGTTCAAAATACAGTA	from GeCKO library B
Acot9	GAAGAAGAGCTCTTTAAACA	from Brie
Acot9	GAACCCTTACACATCCATCA	from Brie
Acot9	CTGGGTTGGAAATACATCCA	from Brie
Acot9	ACATCTTGGTAGAATGATTG	from Brie
Acox1	TAACAGCCACCTCGTAACGC	from GeCKO library A
Acox1	ATCACTCGAGGGGAGTGCTA	from GeCKO library A
Acox1	CACTCGAAGCCAGCGTTACG	from GeCKO library A
Acox1	CTTCGAAGCTCTGTGCACCG	from GeCKO library B
Acox1	TGAGCCTTTGGACCTTCACT	from GeCKO library B
Acox1	CTCACGGATAGGGACAACAA	from GeCKO library B
Acox1	TCTCTTCATAACCAAACTTG	from Brie
Acox1	CGATCCAGACTTCCAACATG	from Brie
Acox1	CCTCACAGCACTGTATCGAA	from Brie
Acox1	AATGTCGGATGGCTTGCGGT	from Brie
Acox2	CTGAACGCATTTATGCTGAC	from GeCKO library A
Acox2	AACCTATGATGCAACCACCC	from GeCKO library A
Acox2	GACCCGAGATGAGCTATATG	from GeCKO library A
Acox2	GTGGTCCTCTAGGCTCCGGA	from GeCKO library B
Acox2	TTAAGTTGTTATATCCAGCA	from GeCKO library B
Acox2	ATCCCAAGGGACATACCTGC	from GeCKO library B
Acox2	CTTGAGTGACCAGTGTCGGT	from Brie
Acox2	TAGGCCGAAGACGAGACTGG	from Brie
Acox2	ATGCCAAGATAATTGCTCTG	from Brie
Acox2	GATGAGCAGATTGCTAAATG	from Brie
Acox3	GGGCAAGACGGCAACTCATG	from GeCKO library A
Acox3	CCTCTCTTTGCCCGCTCGTA	from GeCKO library A
Acox3	CATGAGTTGCCGTCTTGCCC	from GeCKO library A
Acox3	GCTCTCACCGAACTGAGTCA	from GeCKO library B
Acox3	GCAGGTCGGCCCCGTACGAG	from GeCKO library B
Acox3	CCTTGAGAAGATCTATAGCC	from GeCKO library B
Acox3	GCGCATACTTCCGTACCTGG	from Brie
Acox3	CAAGACGGCAACTCATGCGG	from Brie
Acox3	GCCTCATGGACAGCCCAGCG	from Brie
Acox3	TCAGCACTAGAATCTTCAGG	from Brie
Acoxl	GCCATGGGAGCAACGTGAGA	from GeCKO library A
Acoxl	GATTCCTCACCTGATTGTCG	from GeCKO library A
Acoxl	AGCAGCGTAGTTCCCATGCA	from GeCKO library A
Acoxl	CTTGAGTGGCCAAAACCACT	from GeCKO library B
Acoxl	AACGCCCACAAGATGTACAT	from GeCKO library B
Acoxl	CATCAGCCAAATCCTTATCC	from GeCKO library B
Acoxl	GTCCTGAACATGTTACCAAG	from Brie
Acoxl	TTATCCACACCATTCATACC	from Brie
Acoxl	ACTGAAAGCCTACAGTACAT	from Brie
Acoxl	ACATCGGCAATGCCATGCAT	from Brie
Acp6	GTGTAATCAAACCGAGTTTG	from GeCKO library A
Acp6	TTTCGGGCCCCCAGCTAGAT	from GeCKO library A
Acp6	ACCAGTCTACAACCCCCAAG	from GeCKO library A
Acp6	CTTTAGGGTGGCGTGCTTGC	from GeCKO library B
Acp6	GGAATCTACTCGGTGCTTGC	from GeCKO library B
Acp6	TTCCAGATTCCGAAACATGT	from GeCKO library B
Acp6	TGCCGTCATCCATACTGATG	from Brie
Acp6	ATGACTCACAAGACCTCTTG	from Brie
Acp6	GCAGGTGGTGTTTCGACACG	from Brie
Acp6	ACTGTCACCAATCTAGCTGG	from Brie
Acsbg1	TGCGTGCAATCAGGTAGTAC	from GeCKO library A
Acsbg1	CTAGGGCCTCGTAGAACATC	from GeCKO library A
Acsbg1	CCCACCAGCTCCTTAATTGA	from GeCKO library B
Acsbg1	GAGAGCTCGAGACCGTGACT	from GeCKO library B
Acsbg1	AGCCAAGGATCGCCACGCTG	from GeCKO library B
Acsbg1	GGATTACCTAGTGTTAGCCA	from Brie
Acsbg1	CTGCCGAGCCAATGTCATCG	from Brie
Acsbg1	GGACCCTGGTAAACACACTG	from Brie
Acsbg1	AGCACTATGGACAACCCGGG	from Brie
Acsbg2	CAACGTGAGTATCTTGATAG	from GeCKO library A
Acsbg2	TGGGCTTTAACTCGGTCGAG	from GeCKO library A
Acsbg2	TTATGCCACCAACTCGGCTG	from GeCKO library A
Acsbg2	TTCGACACATTTCATAGTAC	from GeCKO library B
Acsbg2	CGACACACTGGAAGCGCTGC	from GeCKO library B
Acsbg2	TGAGCGATTCAGTGCTTATC	from GeCKO library B
Acsbg2	TTCTTGAAGCGTGTACACCA	from Brie
Acsbg2	CCTGACCTTCGCGAACACAA	from Brie
Acsbg2	TCCCGTAGATCTCACCAATG	from Brie
Acsbg2	CACTATCAAGATACTCACGT	from Brie
Acsf2	ACCTCTGCGCCGTGGCGTCA	from GeCKO library A
Acsf2	GCCTTGACGCCACGGCGCAG	from GeCKO library A
Acsf2	CTCCCACAGGTAGGCTGCAA	from GeCKO library A
Acsf2	TGGGTCCCCACATGCCCAGC	from GeCKO library B
Acsf2	TACCCACCTCTCACTCTTCA	from GeCKO library B
Acsf2	GGGGACCCAACTCCTATGCC	from GeCKO library B
Acsf2	CCTGACTACAGTCATCTCAG	from Brie
Acsf2	AACATCCAGTTCACCTCGGT	from Brie
Acsf2	ATGTAGCTGAGGCCTCCGAT	from Brie
Acsf2	TGAAGCTTGGAGAAGACAGG	from Brie
Acsf3	GCAGCTTGTTGACCACGCCG	from GeCKO library A
Acsf3	CCCACAGATTACCGTATTCA	from GeCKO library A
Acsf3	CGCCACGGGCCACACGCTGC	from GeCKO library A
Acsf3	CATCTCAGAAAACCCGCAGA	from GeCKO library B
Acsf3	GCCATGAATACGGTAATCTG	from GeCKO library B
Acsf3	CTGGCACGCGAGCCTCCGTC	from GeCKO library B
Acsf3	CATGAATACGGTAATCTGTG	from Brie
Acsf3	ATATGGCCATCACACCTACA	from Brie
Acsf3	GGCCCACTGTGCTACAACGT	from Brie
Acsf3	CACAGCGGCTAGGTTACGGT	from Brie
Acsl1	CCGATGAACTGCTCGGAGCA	from GeCKO library A
Acsl1	CAGTGGGTGATCGTCGAGCA	from GeCKO library A
Acsl1	GTCCCGCTCTATGACACCCT	from GeCKO library A
Acsl1	TGATCTTCGAATACCATCAG	from GeCKO library B
Acsl1	CCTTGCTCCGAGCAGTTCAT	from GeCKO library B
Acsl1	GGCTTCCGAGAACCTAAACA	from GeCKO library B
Acsl1	GATGTCAGAACCATGTACGA	from Brie
Acsl1	ATCACCTACATAGTGAACAA	from Brie
Acsl1	TATGTTTGAGACCGTTGTAG	from Brie
Acsl1	TTCCACCAGATCACTGCCGT	from Brie
Acsl3	GTAATGATATGCCGCAGACG	from GeCKO library A
Acsl3	TGAGTGGATGATCGCTGCAC	from GeCKO library A
Acsl3	CGGCATATCATTACTGTTGA	from GeCKO library A
Acsl3	AGCGATCATCCACTCAGCCC	from GeCKO library B
Acsl3	GCAGTAATCATGTACACAAG	from GeCKO library B
Acsl3	GGCGAGAAGGATTCCAAGAC	from GeCKO library B
Acsl3	TAATGATATGCCGCAGACGT	from Brie
Acsl3	ACATCATTGCTTCTATAACG	from Brie
Acsl3	TGATCACAACGTACCCACGT	from Brie
Acsl3	TTATCAAGTGTATCGCAGCC	from Brie
Acsl4	CTCAACACTAGTAATCAGAT	from GeCKO library A
Acsl4	TCACAGCATGCAATCAGTAG	from GeCKO library A
Acsl4	GACCATGCTGTAGCCAAATT	from GeCKO library B
Acsl4	GATTACTAGTGTTGAGCTTC	from GeCKO library B
Acsl4	TTATCCAGAGTATCTGCTCC	from GeCKO library B
Acsl4	CAATAGAGCAGAGTACCCTG	from Brie
Acsl4	GTCCAGGGATACGTTCACAC	from Brie
Acsl4	GGAACAGCGGCCATAAGTGT	from Brie
Acsl4	GCCCATATCCCTGACCAATG	from Brie
Acsl5	TGGCGTCTGAGAAGTAATAA	from GeCKO library A
Acsl5	TGTCCCCCTGTATGACACGC	from GeCKO library A
Acsl5	GTCTGATCGAGCAGAGTACC	from GeCKO library A
Acsl5	TAAAGGATATAAGTCATCAC	from GeCKO library B
Acsl5	TTTGTAGGAGATCCATTTGT	from GeCKO library B
Acsl5	CTGTACCCAGCGTGTCATAC	from GeCKO library B
Acsl5	TAGACCCTGTTAAGGAGTCG	from Brie
Acsl5	CTCTGCTCGATCAGACACCT	from Brie
Acsl5	GTACCCAGCGTGTCATACAG	from Brie
Acsl5	CGTCATCAAAAGGGTCCATG	from Brie
Acsl6	TGCCCACTTTACAGTCGTGC	from GeCKO library A
Acsl6	ATGTACCAGGTGTTCCGCCG	from GeCKO library A
Acsl6	CCGATAGCTCGGGCAGCCGC	from GeCKO library A
Acsl6	AACCCCCAATCACAGATCGC	from GeCKO library B
Acsl6	CCTGCGGCTGCCCGAGCTAT	from GeCKO library B
Acsl6	TCTCCAGCACGACTGTAAAG	from GeCKO library B
Acsl6	CTGCTACACGTATTCCATGG	from Brie
Acsl6	AGAGAATCATCATGCCCCCG	from Brie
Acsl6	GCCCGGCGATCTGTGATTGG	from Brie
Acsl6	TGGCAGTAGACAACAGACTG	from Brie
Acsm1	TGGGGTGCCTGATCGAGCCA	from GeCKO library A
Acsm1	ACGGTAGCCAGAATCCATCC	from GeCKO library A
Acsm1	ACAGTGGGCTGCATGCGAAC	from GeCKO library A
Acsm1	TGGCTCGAGATATTTGTATT	from GeCKO library B
Acsm1	CTAGGGATCATCTTCATGCC	from GeCKO library B
Acsm1	ACAAATCTGCTCAAAGACGT	from GeCKO library B
Acsm1	GAATGACCATGATTCACCTG	from Brie
Acsm1	GACAGGTCTTTCCATCCACG	from Brie
Acsm1	GATGGATTCTGGCTACCGTG	from Brie
Acsm1	AACCATTCGATACACGCCTG	from Brie
Acsm2	AACCTGTCCGCATGCAGCCC	from GeCKO library A
Acsm2	ATCACTAGCGAAGTTGAACT	from GeCKO library A
Acsm2	CCACACGGTCCCCACGATGT	from GeCKO library A
Acsm2	TACTTCGTCCCCAGCCACAA	from GeCKO library B
Acsm2	CTCTGACTATGCATCATCTA	from GeCKO library B
Acsm2	GCAGCCATCTACTTCACTAG	from GeCKO library B
Acsm2	CAACATCCGGTAAATGATGG	from Brie
Acsm2	CTGTGGTGGATGAATGGCAG	from Brie
Acsm2	GTGTCTGAAAACAGTCGAGA	from Brie
Acsm2	AAACTAATACCCATACAGTG	from Brie
Acsm3	ATACTTACCTGTTCGCAGAC	from GeCKO library A
Acsm3	AATGTGGCCTGTCTGCGAAC	from GeCKO library A
Acsm3	TGATAGCCTCCGATGTGATG	from GeCKO library A
Acsm3	CACAAAACACGACGAGATGA	from GeCKO library B
Acsm3	CATTATTACCGATGATACTT	from GeCKO library B
Acsm3	TAGGATTGTCTGTCAATGGA	from GeCKO library B
Acsm3	CAGTGACAGCCACACTTGTG	from Brie
Acsm3	ATGGAAGTTGATTCAAAACG	from Brie
Acsm3	AGGATATGGACAGACAGAAA	from Brie
Acsm3	TGAAGTATTCCACATCACAT	from Brie
Acsm4	ACTGGGTTCCTTGTCCCGAA	from GeCKO library A
Acsm4	GGCATTGGGTATACCCTTTG	from GeCKO library A
Acsm4	GGAAGATATCAGTGTCGAAC	from GeCKO library A
Acsm4	TGGATGCTTGCAGCCGGTAG	from GeCKO library B
Acsm4	TGAGGAAGTGGCCCCCGCAG	from GeCKO library B
Acsm4	TTCTGCCCCGTATCCCTGAA	from GeCKO library B
Acsm4	CACCGTAGGAGCACTGCACA	from Brie
Acsm4	TGACATCCTCAGATATCATG	from Brie
Acsm4	TGCCCCGTATCCCTGAATGG	from Brie
Acsm4	GTCCCTCAGACATACCACTT	from Brie
Acsm5	AGTCTCCCAGCTGACAGCGA	from GeCKO library A
Acsm5	TGATGCCCTAGCTCCGCAAG	from GeCKO library A
Acsm5	AGCGTGGCTTGTATGCGAAC	from GeCKO library A
Acsm5	CACAAAACCCAATCCATAGC	from GeCKO library B
Acsm5	ACGCTGATCAGCCACCAATC	from GeCKO library B
Acsm5	TGACTGAGTCTGACATATTC	from GeCKO library B
Acsm5	GAATATGTCAGACTCAGTCA	from Brie
Acsm5	ATCACTGGTGACGATAGACT	from Brie
Acsm5	TTGTACAAGAGGATCTGACA	from Brie
Acsm5	AAGGCAGCCAATGTCTTAGA	from Brie
Acss2	GGTCACCTGTAGTGATGAGC	from GeCKO library A
Acss2	CAGCAATGTTCTCCGTAAAC	from GeCKO library A
Acss2	GATCACATACCGTGAACTCC	from GeCKO library A
Acss2	ACCACAAGTTCCAAGATCAT	from GeCKO library B
Acss2	TACTGGAAAACCGCATGCCC	from GeCKO library B
Acss2	AAACATCTGCTACAACGTGC	from GeCKO library B
Acss2	GCATTGTGGTCAAACATCTG	from Brie
Acss2	AAGGGAAAATATTCACTGAG	from Brie
Acss2	CAGAACGCCGGTGCAGCTCG	from Brie
Acss2	GCTGGGAACCTACTACCCGG	from Brie
Acss3	AATGCGCGTACTTAATTCTT	from GeCKO library A
Acss3	GATGCCGTAACAACCACCTT	from GeCKO library A
Acss3	GAGGAGCCGCTGTGACCCGA	from GeCKO library B
Acss3	CAGAGGTGCCCCAAGCGTCC	from GeCKO library B
Acss3	CATTTACAGCCGTCCAAACA	from GeCKO library B
Acss3	CTTTACCCCAGAATCTTTCG	from Brie
Acss3	GTGATGTGGAGACCCTAGAA	from Brie
Acss3	TACGCGCATTGATCATGCGA	from Brie
Acss3	AGGCACGCAGTCATGAGACT	from Brie
Adh1	TGCGACTTCTATGTCCTCGA	from GeCKO library A
Adh1	TGGTGAAGCTCCATCGATTT	from GeCKO library B
Adh1	TAACCACGTGATCGTCTGAG	from GeCKO library B
Adh1	CCTTCGCGCAAAGTCCCCCG	from Brie
Adh1	TCACAAACCCTTCACCATCG	from Brie
Adh1	CTGCCGCTCAGACGATCACG	from Brie
Adh1	GGGGTGACTTGTGTGAAACC	from Brie
Adh4	TCTTGCCAGAGTCGATGATG	from GeCKO library A
Adh4	ATCCGAACCTCACAAGCTTT	from GeCKO library A
Adh4	GTGTACCTTGGCAGTATTGA	from GeCKO library A
Adh4	GTCCCCTCCTAAAGCTTGTG	from GeCKO library B
Adh4	TCGGTGGCATTGATGTCAGT	from GeCKO library B
Adh4	GTGAATACCTGGTTTGAAGT	from GeCKO library B
Adh4	TGAGCTCCTGATCAATAGTG	from Brie
Adh4	TTCATTCTCTCAATACACTG	from Brie
Adh4	GGAGTGACCAACTTCAAACC	from Brie
Adh4	TCAATTTCTTCAATGCAAAG	from Brie
Adh5	GATAGAAGTGGCCCCTCCAA	from GeCKO library A
Adh5	TGTTGCTAAAATCGATCCTT	from GeCKO library A
Adh5	ATCCGAACTTCATGAGCCTT	from GeCKO library B
Adh5	CCTCGGGGTCAGCTCCGCTC	from GeCKO library B
Adh5	ACCGATGCCTATACCCTGAG	from GeCKO library B
Adh5	AAGACGGCACAAGTAGAACC	from Brie
Adh5	CAATAAAGATAAATTCGCAA	from Brie
Adh5	CCCCATCTGTCATCTCAACG	from Brie
Adh5	ACTTTATCCAAAGGGGCCGA	from Brie
Adh7	ACACGGACTTCCTTAGCCTT	from GeCKO library A
Adh7	CGCACCGTCAACCTTCGCTA	from GeCKO library A
Adh7	GGACGAATCCTCCGTAGCGA	from GeCKO library A
Adh7	AATCGAGGTGGCCCCACCAA	from GeCKO library B
Adh7	ATCTGTGCGACAGATTCCTG	from GeCKO library B
Adh7	GGGGTCACTACAGTGAGACC	from GeCKO library B
Adh7	AACAGCAGCTCCATAACCCG	from Brie
Adh7	TTTCTCCATTGAGGAAATCG	from Brie
Adh7	CACAGAGTGTATCAGTCCCA	from Brie
Adh7	ACCGTCAACCTTCGCTACGG	from Brie
Adipoq	CTTCACCTACGACCAGTATC	from GeCKO library A
Adipoq	AATGGCACACCAGGCCGTGA	from GeCKO library A
Adipoq	GTATCGCTCAGCGTTCAGTG	from GeCKO library B
Adipoq	CCACCCAAGGGAACTTGTGC	from GeCKO library B
Adipoq	GTCAACGACTCTACATTTAC	from GeCKO library B
Adipoq	CGCTGAGCGATACACATAAG	from Brie
Adipoq	AACCAACAGAATCATTATGA	from Brie
Adipoq	ACGTCATCTTCGGCATGACT	from Brie
Adipoq	GGGGTTCCGGGGAAGCCCCG	from Brie
Adipor1	TTATGGGGAGCTTCGTTCCC	from GeCKO library A
Adipor1	GATGGAGGAGTTCGTGTATA	from GeCKO library A
Adipor1	GGTTTGCCACTCCCAAGCAC	from GeCKO library B
Adipor1	GCTCTTGAAGCAAGCCCGAA	from GeCKO library B
Adipor1	TGAGGCAGAGCACCGCGCCC	from GeCKO library B
Adipor1	AACATCTGGACACATCTGCT	from Brie
Adipor1	TGTCTACTGTCATTCAGAGA	from Brie
Adipor1	GTAGATGAGCCGCGGCTGTG	from Brie
Adipor1	GACAACGACTACCTGCTACA	from Brie
Adipor2	TGTTTGCCACCCCTCAGTAT	from GeCKO library A
Adipor2	GCTCTGACCCCCCGATACTG	from GeCKO library A
Adipor2	GGGCATGTCCCCGCTCCTAC	from GeCKO library B
Adipor2	TCATTATCCTTAAGCCAATC	from GeCKO library B
Adipor2	CCATTCGTTCCATAGCATGA	from GeCKO library B
Adipor2	AACATTTGGACACATCTCCT	from Brie
Adipor2	GCACCAACTTGATGATACAA	from Brie
Adipor2	CAGGCCCGAAAGGAAGGCAT	from Brie
Adipor2	CGTGAGGGATCACTCGCCAT	from Brie
Adrbk1	AGTCAAAGATCTCTCGGCTG	from GeCKO library A
Adrbk1	CTTGGTGGAGTTCTACGAAG	from GeCKO library A
Adrbk1	CTCCGTAGCATTCTTTGAAA	from GeCKO library B
Adrbk1	GCACCTGCTTCTTCACCAGG	from GeCKO library B
Adrbk1	AGATTTGTCAGAACCTCCGA	from Brie
Adrbk1	CCAGGTCCGAGATTCTCACA	from Brie
Adrbk1	GAGGCCAGGATACTCACCCA	from Brie
Adrbk1	CTCTTCGTAGAACTCCACCA	from Brie
Agap2	GCTACCTACCAGGCGCAGTT	from GeCKO library A
Agap2	ATGAACCCGTGAGGAATCTA	from GeCKO library A
Agap2	ATCAATTCCCGAACTGCGCC	from GeCKO library A
Agap2	CTTGGGTCCCAACCAGAGCC	from GeCKO library B
Agap2	GGCAGGTGAGCAGTACAAGA	from GeCKO library B
Agap2	CCTCCCGGATCAGCACCAGA	from GeCKO library B
Agap2	TGATAAACTTGAGCATCTTG	from Brie
Agap2	CGGTAGCCGAAGGCTCAAGG	from Brie
Agap2	TTATCATTCCAGAACCGTCG	from Brie
Agap2	GATGGACTTGTTACGAACAA	from Brie
Agmo	TCTTGCAGCAGTATAGTTCC	from GeCKO library A
Agmo	GCATCATCCAAACGACCTGA	from GeCKO library A
Agmo	TGCTTGAACTAGTCATCAGC	from GeCKO library B
Agmo	GAAAGTGAAATACCACGTCC	from GeCKO library B
Agmo	CCTCTGTGTGGATCCAAAAT	from GeCKO library B
Agmo	GAAAACTTATGGCAGAATCC	from Brie
Agmo	AATGGCTCAAATGTACCAAT	from Brie
Agmo	CTACTACTGGTTCCACCGCA	from Brie
Agmo	ATATGAACAGCAAACACTGA	from Brie
Agpat1	AGCCCATAGTAGCTCACGCT	from GeCKO library A
Agpat1	CGCCATCAGTGTCATGTCCG	from GeCKO library A
Agpat1	TGGAAGGCGCCTCGTTTGAA	from GeCKO library A
Agpat1	TCCCATACAGGTATTTGACG	from GeCKO library B
Agpat1	TCCATGCTGCCCTTCAAACG	from GeCKO library B
Agpat1	GATCCGAGTGGAGGTGCGCG	from GeCKO library B
Agpat1	CATTGACCGGAAACGCACAG	from Brie
Agpat1	GAAGGAACAAGAAACCACAA	from Brie
Agpat1	CCTGTATGGGATCCGAGTGG	from Brie
Agpat1	GTGGTTGGACACAACCACGT	from Brie
Agpat2	GTCCGCTGACCTCAAAGCGA	from GeCKO library A
Agpat2	GAGGGTACACGCAACGACAA	from GeCKO library A
Agpat2	CGATCTGCACACAGCGCTTA	from GeCKO library A
Agpat2	CGGTCCTTCAAGTACGTGTA	from GeCKO library B
Agpat2	AAGCGTGAGCTAATGTTCAC	from GeCKO library B
Agpat2	TTGTCGTTGCGTGTACCCTC	from GeCKO library B
Agpat2	AGCGTGAGCTAATGTTCACA	from Brie
Agpat2	GCCGCACCGTGGATAACATG	from Brie
Agpat2	GGGTACACGCAACGACAATG	from Brie
Agpat2	TGATTAGAGATGATGACACA	from Brie
Agpat3	AGCGTGTTCCTTCGCAGTAC	from GeCKO library A
Agpat3	TTCGAGATCGACTTCCTTTG	from GeCKO library A
Agpat3	GTGCACTCTCTTCACCGACC	from GeCKO library A
Agpat3	GTCTCCTACCTGTCCCCCGG	from GeCKO library B
Agpat3	GTTTGCAGAATACGATCTCT	from GeCKO library B
Agpat3	AGACCGGGACACCGTCATAG	from GeCKO library B
Agpat3	TGACTACCCAGAGTACATGT	from Brie
Agpat3	TACCACGTCCAGCCGATGAG	from Brie
Agpat3	CCGGACCAAGGGCTTTACCA	from Brie
Agpat3	CCAAGCGGCAGTTGATACGG	from Brie
Agpat4	TACCATCTACACCGACCCGA	from GeCKO library A
Agpat4	ATCACGCTGACTGCTACGTT	from GeCKO library A
Agpat4	CACCTGCTGCCGCGCACCAA	from GeCKO library A
Agpat4	CTACGTACCAGATACTTCTC	from GeCKO library B
Agpat4	GGCCTTCGGGTCGGTGTAGA	from GeCKO library B
Agpat4	GTGAAGTGCTTGCGAGATGT	from GeCKO library B
Agpat4	AGAGTCTGGCATTGATCTTG	from Brie
Agpat4	GTGTACAGTCATATACAGCT	from Brie
Agpat4	CGGGAAGGAAAACGCCATCG	from Brie
Agpat4	GCTACGTGTTCATCGCCTCG	from Brie
Agpat5	GTACGTAGCGCACATGTCCT	from GeCKO library A
Agpat5	GCATTATACCTTGTTCCCTC	from GeCKO library A
Agpat5	CTAGCGAATCATCAAAGCAC	from GeCKO library A
Agpat5	CTGAGCAGCAAATGCCTGAC	from GeCKO library B
Agpat5	GTATGGGTTCTACTTTGCTC	from GeCKO library B
Agpat5	CTGCAGAGCTATGTGAACGC	from Brie
Agpat5	CAGGCATTTGCTGCTCAGCG	from Brie
Agpat5	GCAAAGTAGAACCCATACAG	from Brie
Agpat5	TGCAATTTATGATGTCACAG	from Brie
Agpat6	ATCAAAGAAATTCGTCGAAG	from GeCKO library A
Agpat6	TAAGCCGCAGGCTTATGTAT	from GeCKO library A
Agpat6	CCTGTTGTGGTACGTAATGA	from GeCKO library A
Agpat6	ATCAAAGAAATTCGTCGAAG	from GeCKO library A
Agpat6	TAAGCCGCAGGCTTATGTAT	from GeCKO library A
Agpat6	CCTGTTGTGGTACGTAATGA	from GeCKO library A
Agpat6	CAGGATTGCGCTGGCATTCA	from GeCKO library B
Agpat6	CCATCATTACGTACCACAAC	from GeCKO library B
Agpat6	CCTAAGCTTACCGTTGGTGT	from GeCKO library B
Agpat6	CAGGATTGCGCTGGCATTCA	from GeCKO library B
Agpat6	CCATCATTACGTACCACAAC	from GeCKO library B
Agpat6	CCTAAGCTTACCGTTGGTGT	from GeCKO library B
Agpat6	CAGCGACGGCTACTACGCCA	from Brie
Agpat6	AAAGGACCTAAGCTTACCGT	from Brie
Agpat6	TAGTAGTTCCCACTACCAAG	from Brie
Agpat6	GTAGAGCTTTCGGATACCAA	from Brie
Agpat6	CAGCGACGGCTACTACGCCA	from Brie
Agpat6	AAAGGACCTAAGCTTACCGT	from Brie
Agpat6	TAGTAGTTCCCACTACCAAG	from Brie
Agpat6	GTAGAGCTTTCGGATACCAA	from Brie
Agpat9	ACTTTCAGTACATCAGTCCA	from GeCKO library A
Agpat9	GCCACATTACGAATTCAGAA	from GeCKO library A
Agpat9	ATCTGTGTTCGGTCCCTATC	from GeCKO library A
Agpat9	AGCTGATCCCAATGAAAGCC	from GeCKO library B
Agpat9	GATGTACTGAAAGTTGACAT	from GeCKO library B
Agpat9	GTGAGGACAAGCCTTAACCA	from Brie
Agpat9	AGTTGACATTGGTTCGTGTG	from Brie
Agpat9	GCTGATTATAGGAACTACAC	from Brie
Agpat9	CATGGCGTAACATCCATCGG	from Brie
Agps	AGGTGCTTCACTAGGATTTA	from GeCKO library A
Agps	TACCTTAGGTACCCACTTAG	from GeCKO library A
Agps	CTTGGCCATACAACTATATC	from GeCKO library A
Agps	AGCTCGGATTTCCTACTCAC	from GeCKO library B
Agps	GGATTCCTGATATAGTTGTA	from GeCKO library B
Agps	TGGATCCAGTCTCTCAAAGT	from GeCKO library B
Agps	GTACCAATGAGTGCAAAGCG	from Brie
Agps	GTAAAACCAAGCCACTAAGT	from Brie
Agps	TCAGAGAAGGGATGTTTGAG	from Brie
Agps	TCCCTGGAATTCAGCACCGT	from Brie
Ahcyl1	ATTGCTGCTGCCCTTCGAGT	from GeCKO library A
Ahcyl1	CTGAGTTGAATAGATGTTGC	from GeCKO library A
Ahcyl1	ACCAAATTCCCTACTAAGAC	from GeCKO library B
Ahcyl1	AATTGAGACCCTTTGTGCCC	from GeCKO library B
Ahcyl1	TGGAACGAGACAAAGATCTC	from GeCKO library B
Ahcyl1	TGGGGGAGACTTAACCCACT	from Brie
Ahcyl1	CCCACCAAACATCACATCCG	from Brie
Ahcyl1	CAGACAGCTACAGTTCAGGT	from Brie
Ahcyl1	AGTGGGCTGTACGCACATCA	from Brie
Akp3	GCAACCTTCCCGCAGCGCAG	from GeCKO library A
Akp3	CCGTCTTCAGGAAAATCCGT	from GeCKO library A
Akp3	ACCTTGGACAGAGCCATATA	from GeCKO library B
Akp3	CTGGAACAAGAAGGCAGCCG	from GeCKO library B
Akp3	CTGTCCCCAGACATACAGTG	from Brie
Akp3	GTTGCACTGGTCGAATCTCG	from Brie
Akp3	TGTTCGACTTAGCCATCGAG	from Brie
Akp3	GTGTGAACATATGTGCCCGA	from Brie
Akr1a1	ATGGCGCCAAGCACGGTCAG	from GeCKO library A
Akr1a1	ATTAAACATGCCCTTAGCGC	from GeCKO library A
Akr1a1	TGGACCTCTATTTGATGCAC	from GeCKO library A
Akr1a1	CCCTTTCCCAAGAATGCCGA	from GeCKO library B
Akr1a1	CTCACAGGCAGTCCCTCGAG	from GeCKO library B
Akr1a1	CCAAGCCCCGTGCGTGACAG	from GeCKO library B
Akr1a1	GAATACTAAGCACCACCCTG	from Brie
Akr1a1	AAGGCCAGTGCATCAAATAG	from Brie
Akr1a1	TCACTATAAAGAGACCTGGA	from Brie
Akr1a1	CAATGAAACTGAGATTGGGG	from Brie
Akr1b10	GCTCTCATTCTGATAGACAT	from GeCKO library A
Akr1b10	GTACCTTGCTGACGATGAAG	from GeCKO library A
Akr1b10	CAGCAGTAAATATACGTTCT	from GeCKO library A
Akr1b10	AATACTGCCTTTATCATCTG	from GeCKO library B
Akr1b10	AGTGGATTAGATACAGGTCC	from GeCKO library B
Akr1b10	AGACATAGGCACAATCAATG	from Brie
Akr1b10	GCTTCCCTGACTTTAGCTGG	from Brie
Akr1b10	AGTCAAGCTTCAGATCCGAG	from Brie
Akr1b10	GGAGAAGGCTGTGAAGCGGG	from Brie
Akr1b3	TTAGGCTATGGAACAACTAG	from GeCKO library A
Akr1b3	CCCCTCACCTTGAACCCCGT	from GeCKO library A
Akr1b3	ACGCTTACCTGGTTCACCGC	from GeCKO library A
Akr1b3	TTTCCAGTCCCCTCCTGGCC	from GeCKO library B
Akr1b3	CACGTTCCATGACAAGAGCA	from GeCKO library B
Akr1b3	TCTCCTGAGTTAGGTACGGG	from Brie
Akr1b3	GGATCTCTTCATTGTCAGCA	from Brie
Akr1b3	ACCTTATTCACTGGCCAACG	from Brie
Akr1b3	TGAAAGTTGCTATTGACTTG	from Brie
Akr1b7	CCTTCACGGCTTCCTTGACT	from GeCKO library A
Akr1b7	GGACTATCTGGACCTGTATC	from GeCKO library A
Akr1b7	AGTCCAGCTTCAGATCCGAG	from GeCKO library B
Akr1b7	TTATTACCCAAAGACAATAA	from GeCKO library B
Akr1b7	CCTGAGTAAATCCACATTCT	from GeCKO library B
Akr1b7	CCAAGAATGTGGATTTACTC	from Brie
Akr1b7	ATTCTCATTGTGATACACAT	from Brie
Akr1b7	ATCCAATACTGTCAATCCAA	from Brie
Akr1b7	AGAGAATGCTGTGAAGCGGG	from Brie
Akr1b8	TGCCTATTGCAACGAGAATG	from GeCKO library A
Akr1b8	CACCTCATTCTCGTTGCAAT	from GeCKO library A
Akr1b8	CACCAGTAAGACAACATTCT	from GeCKO library A
Akr1b8	TAGCAGTTTCTTCTCAAAGC	from GeCKO library B
Akr1b8	TTCCAAGAATGTTGTCTTAC	from GeCKO library B
Akr1b8	AGTCCAGCTTCAGATCCGTG	from Brie
Akr1b8	GCTGTCCTACTCTGCAGCTG	from Brie
Akr1b8	TTATTCCCCAAAGATGACCA	from Brie
Akr1b8	CTATTGCAACGAGAATGAGG	from Brie
Akr1c12	GATCAACATAATCCAGCTGA	from GeCKO library A
Akr1c12	AATTTCCCGTTCTCATCTAA	from GeCKO library A
Akr1c12	CGGTTGCTTTCGACCAGAGC	from GeCKO library A
Akr1c12	ACTTCAGTCCTGGCTTGTTG	from GeCKO library B
Akr1c12	GAGAGAATCCTCAACAAGCC	from GeCKO library B
Akr1c12	AGTAATCCAATAGCTTACTC	from Brie
Akr1c12	TACCCAGTGCCAATGAAGGT	from Brie
Akr1c12	CAACATCTGTAGCTTTGGTG	from Brie
Akr1c12	GAAATTTCTATTGGACACTG	from Brie
Akr1c13	CACTTGCTTTCGACCAGAGC	from GeCKO library A
Akr1c13	ACTTCAGTCCTGGCTTATTG	from GeCKO library A
Akr1c13	TCACGTACCTTCATTGGCAC	from GeCKO library A
Akr1c13	CAGCTGCCTGTGGTTAAAGT	from GeCKO library B
Akr1c13	GATTTCCCTTGCTCATTTAC	from GeCKO library B
Akr1c13	TGGCACCTATAAACCCAAGG	from Brie
Akr1c13	GAGCGAATCCTCAATAAGCC	from Brie
Akr1c13	GAAATCTCTGTTGGACACTG	from Brie
Akr1c13	AGTAATCCAGTAGCTTACGC	from Brie
Akr1c14	GAGTGTCGAACTTTAACTTC	from GeCKO library A
Akr1c14	CTATTTCCACGAGACGAACA	from GeCKO library A
Akr1c14	GTTAAAGTTCGACACTCCGA	from GeCKO library A
Akr1c14	GCCTTGATAAGTTCATCCTT	from GeCKO library B
Akr1c14	CACTTTCCATCGACCAGAAT	from GeCKO library B
Akr1c14	ACAAATAAGCGGAGTCAAAA	from GeCKO library B
Akr1c14	AAAGTGTAAAGATGCCGGAC	from Brie
Akr1c14	TTATTTGTACCAAATAGAAG	from Brie
Akr1c14	AGACGAACATGGAAAACTGT	from Brie
Akr1c14	TCTTACCTTATCGGGCACAG	from Brie
Akr1c18	TAACTTTAACCGTAGACAAC	from GeCKO library A
Akr1c18	AACTTCCCATCGTCCAGAGT	from GeCKO library A
Akr1c18	AAGCTGGGTCTGACCAACTC	from GeCKO library A
Akr1c18	AAGTTTCCATGCTCATCTTT	from GeCKO library B
Akr1c18	GGCCTATCTCTTCTTCATTC	from GeCKO library B
Akr1c18	AGATATATTCTATACTTCGA	from GeCKO library B
Akr1c18	GTCTGACCAACTCTGGACGA	from Brie
Akr1c18	AATGTCATTCATCTTGCAGT	from Brie
Akr1c18	AAACTTAATATTTGACACAG	from Brie
Akr1c18	TGCCTACCTTCAGAGACACT	from Brie
Akr1c19	AAGTTAGAGCGAACCAGCTC	from GeCKO library A
Akr1c19	AGAGCTGGTTCGCTCTAACT	from GeCKO library A
Akr1c19	CAGCTGCCTGCTATTAAAGT	from GeCKO library A
Akr1c19	GTTCTCACCTGGTTGCAAAC	from GeCKO library B
Akr1c19	GGCTATCCATTTAGCTCTAG	from GeCKO library B
Akr1c19	ATTCGAAGCAAGATTGCAGC	from GeCKO library B
Akr1c19	AGACATATTCCTCACTACAA	from Brie
Akr1c19	ACCAAACTGAAAATCATGTA	from Brie
Akr1c19	GCTAAATGGATAGCCTCCAG	from Brie
Akr1c19	AGTGGATATATGTGCCACAT	from Brie
Akr1c20	ACTTGAGCCCCGGCTTACTC	from GeCKO library A
Akr1c20	AAGCATACCTGCACCAGTTC	from GeCKO library A
Akr1c20	AACATTTCATCGTCCAGAAC	from GeCKO library A
Akr1c20	AGAAGATCCTGAGTAAGCCG	from GeCKO library B
Akr1c20	ACACAGCAGCACAATCAATA	from GeCKO library B
Akr1c20	GCTTCTGTAGCCTTACTCCT	from GeCKO library B
Akr1c21	GTGTCCCAAGAGTAAAGCTA	from GeCKO library A
Akr1c21	CAACATACTTTCAGGGCCAT	from GeCKO library A
Akr1c21	AAAACTTCAGTTCGACTATG	from GeCKO library A
Akr1c21	GCAGGACTAACCAAGTCCAT	from GeCKO library B
Akr1c21	GAGCTCCTTAGCTTTACTCT	from GeCKO library B
Akr1c21	AGGACTAACCAAGTCCATTG	from Brie
Akr1c21	GTATCTCATTCATTACCCAA	from Brie
Akr1c21	TACTGAAGATCATGTAGGAG	from Brie
Akr1c21	AGATGATTCTGAATAAGCCT	from Brie
Akr1c6	TTCATCGTCCAGAACTCGTA	from GeCKO library A
Akr1c6	ATCCGAAGCAAGATAGCAGA	from GeCKO library A
Akr1c6	AAGCAGACCCGTACGAGTTC	from GeCKO library A
Akr1c6	ATACCCACCTGGTTGCACAC	from GeCKO library B
Akr1c6	GCTTCTGTAGCCTTACTCTT	from GeCKO library B
Akr1c6	AAAATTAATATATGATGCTG	from GeCKO library B
Akr1c6	CATTACCTCTTGAGGTGCAT	from Brie
Akr1c6	TGTCATCCTTATCTCAATCA	from Brie
Akr1c6	TCATCGTCCAGAACTCGTAC	from Brie
Akr1c6	TGGCCATTGGGAAATGAATG	from Brie
Akr1cl	TGCCATCAGCAACCTTGCTT	from GeCKO library A
Akr1cl	TTGCTTACCTTCATGGACAC	from GeCKO library A
Akr1cl	CACATGTCATAGACCAGAGC	from GeCKO library B
Akr1cl	TCACTCACCTGGTTGCACAC	from GeCKO library B
Akr1cl	TCAGGGTTAGCCAAGTCCAT	from GeCKO library B
Akr1cl	AATAAGCTGAGTCAATATGG	from Brie
Akr1cl	GTTGGAATAAGATCATTGCC	from Brie
Akr1cl	AGGGCTGGCCATCCGAAGCA	from Brie
Akr1cl	GTGTGTCCAACTTTAACCGG	from Brie
Akr1d1	AGCCCTGGAAAGGACGCTAA	from GeCKO library A
Akr1d1	CACCGACTTCATGCTCATTG	from GeCKO library A
Akr1d1	CATAGGCGCCATCAATGTGC	from GeCKO library A
Akr1d1	GTACAAACCAGTCACTAACC	from GeCKO library B
Akr1d1	GGTCTATGTAATCTAGTTTG	from GeCKO library B
Akr1d1	CAATCTACCTGGTTAGTGAC	from GeCKO library B
Akr1d1	GGGCTGGGAGGACCATTGAT	from Brie
Akr1d1	TTGTCTGGGTGAAATACGGG	from Brie
Akr1d1	AACAAATCTGTGTGCCACGT	from Brie
Akr1d1	TGAAGACAGCTATTGATGAG	from Brie
Akr1e1	AGCCCTAAACTTGGATTACC	from GeCKO library A
Akr1e1	ACCTTGCCATTGCGATCCAA	from GeCKO library A
Akr1e1	CAACTCACCTGGTTAGTTAT	from GeCKO library B
Akr1e1	AGTAAGCACAATCGAAGTGC	from GeCKO library B
Akr1e1	GAGTGGTACCTTGAAACCCA	from GeCKO library B
Akr1e1	CCTTGCCATTGCGATCCAAA	from Brie
Akr1e1	GGTCAGGCCGATAACTAACC	from Brie
Akr1e1	CTTATACCACAATGAGAGCG	from Brie
Akr1e1	GTTAAGTTGGCTATCAACCT	from Brie
Akr7a5	GCTTCAGAGACGTCTCTAAC	from GeCKO library A
Akr7a5	CAACCCGTGGGCCGCTTCTT	from GeCKO library A
Akr7a5	GCATGTACAACGCCACCACC	from GeCKO library A
Akr7a5	CCAAGTGAAAATCGCCACCA	from GeCKO library B
Akr7a5	ATTTATACTTGCCAGTCAGC	from GeCKO library B
Akr7a5	GTTCTACGCCTACAACCCTT	from GeCKO library B
Akr7a5	TCAGTGACTTCCCTTCCCAG	from Brie
Akr7a5	AAGTAGAAGAGATCCACCCG	from Brie
Akr7a5	GTCCGCGCCTTCCTGGAGCG	from Brie
Akr7a5	GCCTCAGACACTTCGGACTG	from Brie
Alb	GCTCATCGTATGAGCATTTC	from GeCKO library A
Alb	CTCCCAAATCATTATACCGA	from GeCKO library A
Alb	GGGTACTCACTGTCCCATAA	from GeCKO library B
Alb	TGAGCATGCCAAATTAGTGC	from GeCKO library B
Alb	AGGAGTTTACCTTCGGGGTC	from GeCKO library B
Alb	ACAAGAGTGAGATCGCCCAT	from Brie
Alb	TACTCACTGTCCCATAAAGG	from Brie
Alb	TCCCGCATGCTACGGCACAG	from Brie
Alb	GCTCCACCTCACTAAGACAG	from Brie
Aldh1a1	AAAGCATTAAAGTACTGTGC	from GeCKO library A
Aldh1a1	GAGAACTTACGGGGATGATT	from GeCKO library A
Aldh1a1	AGTTCTTAACCCTGCAACTG	from GeCKO library B
Aldh1a1	TATACAAGACGTGAACCTAT	from GeCKO library B
Aldh1a1	TGCGCCATGGAGAGCCAATC	from GeCKO library B
Aldh1a1	AGCAGAGCAAACTCCTCTCA	from Brie
Aldh1a1	CTTGTCGACATCCATGTGAG	from Brie
Aldh1a1	TAAATCCGACAAGTATGCAT	from Brie
Aldh1a1	CGTGAACCTATTGGAGTGTG	from Brie
Aldh1a2	TTCACAAGACACGAGCCCAT	from GeCKO library A
Aldh1a2	CACGGAATGACCATTCCTGT	from GeCKO library A
Aldh1a2	AGGATGGATGCGTCTGAAAG	from GeCKO library A
Aldh1a2	AATCGATGTAAAAAGCTTGC	from GeCKO library B
Aldh1a2	AGTGTGTGGACAGATCATCC	from GeCKO library B
Aldh1a2	GTTGGACAAGCTTGCAGACT	from GeCKO library B
Aldh1a2	ATTGTGCTGTGGTAACACCG	from Brie
Aldh1a2	CCAGCCTGCATAATACCTCA	from Brie
Aldh1a2	AGGATATTGACGACTCCGGG	from Brie
Aldh1a2	CTTGGTTGAAGAACACACCC	from Brie
Aldh1a3	AATGGCCCCACACACCCCGA	from GeCKO library A
Aldh1a3	TACTTACAGCCAGGATCGCT	from GeCKO library A
Aldh1a3	CCACGGGGATCCCCGCTGGA	from GeCKO library A
Aldh1a3	ACAACGTTGTGTGCTTCACC	from GeCKO library B
Aldh1a3	AGGTCTTAATACAGCCTTCC	from GeCKO library B
Aldh1a3	AGATATTTATCAACAACGAC	from GeCKO library B
Aldh1a3	TGCATCCAGCCGGCGCCACG	from Brie
Aldh1a3	CACCAGGCATGAGCCCATCG	from Brie
Aldh1a3	AACACTAGAGAAAATATGTG	from Brie
Aldh1a3	CCACCCGGCAAAATATCTGA	from Brie
Aldh2	GCTGAAGAAGTCGCCGTCGA	from GeCKO library A
Aldh2	GCCTTATGTCATCTCGTACC	from GeCKO library A
Aldh2	GGGAAAACCATTCCCATCGA	from GeCKO library B
Aldh2	ACCAGGTACGAGATGACATA	from GeCKO library B
Aldh2	CCGGCTGTTGTACCGATTGG	from GeCKO library B
Aldh2	CAAGTTGGCCACGTAGAGCG	from Brie
Aldh2	ACGGGACCGGACCTACCTAG	from Brie
Aldh2	AGCCCCCAACCATCAGCCTG	from Brie
Aldh2	CACCGTCAACCCTTCCACAG	from Brie
Aldh3a2	CGTTCTTACCATGCAACCGC	from GeCKO library A
Aldh3a2	CGCCATTAACAATCGCATAC	from GeCKO library A
Aldh3a2	GACCTGTATGCGATTGTTAA	from GeCKO library A
Aldh3a2	GCTTCGCACAGGATATAGTC	from GeCKO library B
Aldh3a2	TCTTCTGTACGATTTGATTC	from GeCKO library B
Aldh3a2	ATAATCAGTACGACTCCCAG	from GeCKO library B
Aldh3a2	CTGTATGCGATTGTTAATGG	from Brie
Aldh3a2	GGAAATCTTAGCAGCCATCG	from Brie
Aldh3a2	AGTCTCTGTCAATGTAACAA	from Brie
Aldh3a2	TCTGGAGGGAGGCTTCGCAC	from Brie
Aldh3b1	CATCCTTCATCCAAGACCGC	from GeCKO library A
Aldh3b1	CCACCAGCGGCACGAGTGTC	from GeCKO library A
Aldh3b1	TAACCTGACACTCGTGCCGC	from GeCKO library A
Aldh3b1	GCTGACCGCAGGGAATTGTG	from GeCKO library B
Aldh3b1	CCTGCCCCGCTATCTGGACC	from GeCKO library B
Aldh3b1	CTTTCTGTAGTCAGCCTTCG	from GeCKO library B
Aldh3b1	GGCCCAAGACCTGCACAAGG	from Brie
Aldh3b1	TACCCAGGGAATGCTTATGT	from Brie
Aldh3b1	GTCTCCATAGAAACGTGTGA	from Brie
Aldh3b1	GAGGTCAGCTGAGTTCCGAG	from Brie
Aldh3b2	CCTTCAATGCAGGGCGGACT	from GeCKO library A
Aldh3b2	TGTGCAGTCCGAAACTCAGT	from GeCKO library A
Aldh3b2	GGTCCACCTCATTCTCGCAC	from GeCKO library A
Aldh3b2	AGCTGAGCTCAGCCTTCATC	from GeCKO library B
Aldh3b2	GATCATCCTGTGCGAGAATG	from GeCKO library B
Aldh3b2	AGAGCTGCTGCCCCAGTATC	from GeCKO library B
Aldh3b2	GGGAGGCCTTCAATGCAGGG	from Brie
Aldh3b2	TTCTCAGGAAGTCCTCGGGT	from Brie
Aldh3b2	ACGCGTGATGGAATTCTGCA	from Brie
Aldh3b2	GATGCACTGGCTAAGGACGT	from Brie
Aldh7a1	ACCTGTCGGACTCTTGCTAT	from GeCKO library A
Aldh7a1	ACACGCCCTCGTTATCCTCG	from GeCKO library A
Aldh7a1	CTGACTATTTCTCCGCGTTT	from GeCKO library A
Aldh7a1	GCCAATAGCAAGAGTCCGAC	from GeCKO library B
Aldh7a1	AGGGCGTGTATAATGGAAGC	from GeCKO library B
Aldh7a1	ACACTAACGAGGGACGTAGT	from Brie
Aldh7a1	GGGCTCCGCGAGGATAACGA	from Brie
Aldh7a1	TGGTGGAGCAGATATCGGGT	from Brie
Aldh7a1	TAGATTCCTGCCCCAAAACG	from Brie
Aldh8a1	TTGCCGGGATACACTCCTCC	from GeCKO library A
Aldh8a1	CTCCAACCTGCACCACGTAT	from GeCKO library A
Aldh8a1	CACGGTATTCCCAGCAGCGA	from GeCKO library B
Aldh8a1	TACCCTTGATCTCGTTCACT	from GeCKO library B
Aldh8a1	AACGTTCTCTCGTCCTGAAC	from GeCKO library B
Aldh8a1	TTCTTACGATCCATCAACAG	from Brie
Aldh8a1	TCTGTGTGCACTCCGATACG	from Brie
Aldh8a1	CACAGGGAAAACCCTCACGC	from Brie
Aldh8a1	AGGACGAGAGAACGTTCCTG	from Brie
Aldh9a1	TTCTCCTGAACACGCGAAAG	from GeCKO library A
Aldh9a1	TACACCCGAAGAGAGCCGCT	from GeCKO library A
Aldh9a1	CACCAAAGCGGGTGCGCCTC	from GeCKO library A
Aldh9a1	CTCTCTTCGGGTGTAGCCGA	from GeCKO library B
Aldh9a1	ATTGCCACTTTCGCGTGTTC	from GeCKO library B
Aldh9a1	CATCCGTACCTTCACGCCAG	from GeCKO library B
Alg1	TTCTGCAAGAGTTCATCTCG	from GeCKO library A
Alg1	ATACAACCTTGACTCCATAC	from GeCKO library A
Alg1	GGGCCCCGAATTCTCCAGTA	from GeCKO library A
Alg1	CTGCATTTGTGGGAGCAAAT	from GeCKO library B
Alg1	TGTGTGTGACCAATGCTATG	from GeCKO library B
Alg1	CCGCCACCCCATTGTGCTGC	from GeCKO library B
Alg1	TGTGACCAATGCTATGCGGG	from Brie
Alg1	TCTGGAAAGGAGAGTACGTG	from Brie
Alg1	TGAGAGGGATTGTCAGAGCG	from Brie
Alg1	GTGAAGTTGACAGATCTGCG	from Brie
Alg3	CCATAGGGATATCAGTGCCC	from GeCKO library A
Alg3	GAATGTGCTGCTCTTCGCCC	from GeCKO library A
Alg3	TCATCTTCCAGCTACCCAGC	from GeCKO library A
Alg3	GAAGAGCCGCAGTACAAAGA	from GeCKO library B
Alg3	TCATCTTCACCGAGACAGCC	from GeCKO library B
Alg3	CCTCACTCACACAAGAGGTC	from GeCKO library B
Alg3	GCCACCAGCAATGTGTAGCG	from Brie
Alg3	AAGAAGGAATAGCAATCCCG	from Brie
Alg3	ATTGATGAAACCCTCCACCT	from Brie
Alg3	GGAAAAGAAACTGACGACCA	from Brie
Alg5	TCCGCACCAGCGTTATCACC	from GeCKO library A
Alg5	TGATTGTACGTTCACGTATG	from GeCKO library A
Alg5	ATACATTTACCTTTGACGTC	from GeCKO library B
Alg5	ACAACAGATAGCTGTTTCGT	from GeCKO library B
Alg5	CAAAGTCCGGGTGATAACGC	from Brie
Alg5	AGCAGTTATAAACGCCACAA	from Brie
Alg5	CAGGGTGTATTCAGTTCCCG	from Brie
Alg5	GAGGTGATAGTGGTTGACGA	from Brie
Alg6	GTTGCTCTCCACACATCACG	from GeCKO library A
Alg6	CTATGATAGGCCGTAAGAGG	from GeCKO library A
Alg6	GTGATAACAATTTACTGTAC	from GeCKO library B
Alg6	GCTGGAAAACCACCTATGTT	from GeCKO library B
Alg6	TAGTCGATAAGAATAAGACC	from Brie
Alg6	TCTCATAGCCTCGTGATGTG	from Brie
Alg6	TTTGCTCATTTACGTACCCG	from Brie
Alg6	GCTTCATAATCACCAAACAT	from Brie
Alox12	GGAGGGTATAAACACGTTTG	from GeCKO library A
Alox12	CAGTCCGCTGCTATTGTCTG	from GeCKO library A
Alox12	GTTTGACTTCGACGTTCCCG	from GeCKO library A
Alox12	CCGTGTTTCCCTGCTACCGC	from GeCKO library B
Alox12	GACCGGCCAAGGCACTCTTC	from GeCKO library B
Alox12	CTTCCAGAAGTATCGAGAAA	from GeCKO library B
Alox12	TAGGGAAAATGGTTACCAGT	from Brie
Alox12	TGTAACGGATGTGTGGAACG	from Brie
Alox12	TTGAATGGACGTTGAAGGCG	from Brie
Alox12	TGGGTAGCAGCTTCCCACCG	from Brie
Alox12b	GCCTTAATGTTGATGAGAAT	from GeCKO library A
Alox12b	TTGCGGCACCGTCGGGGAGG	from GeCKO library A
Alox12b	TATCATCATCCGTCTGCACA	from GeCKO library A
Alox12b	GAAGGAGGCTGTCTTGACGA	from GeCKO library B
Alox12b	CGACACACTCCCTATCCTTT	from GeCKO library B
Alox12b	GTTACCATCCTCCTCCCCGA	from GeCKO library B
Alox12b	GGATTGCGGCACCGTCGGGG	from Brie
Alox12b	TAAAACGTGGGTGCGCTACG	from Brie
Alox12b	GTGCGCACTTACCGCCCCCG	from Brie
Alox12b	TACCTTAATGGTATTAACCC	from Brie
Alox12e	GTACTGAACGGGACCTCCCC	from GeCKO library A
Alox12e	GTCGACGTCCCCTTGCATCT	from GeCKO library A
Alox12e	GTTTGCGCAGCTTCACCGCC	from GeCKO library A
Alox12e	GGATTAATCCTGCCTATAGC	from GeCKO library B
Alox12e	GCTCTCGATACTTCCTAAAC	from GeCKO library B
Alox12e	GAGTGTCATCAGTTACCTTC	from GeCKO library B
Alox12e	TGAAACTACAGCCCGATGGG	from Brie
Alox12e	GATTAATCCTGCCTATAGCA	from Brie
Alox12e	GAGACTATCTGCCTAACCGA	from Brie
Alox12e	CCCCCACTTTCGATACACCA	from Brie
Alox15	GGAACGTGTACTCCGATCCC	from GeCKO library A
Alox15	TGTAGACCAGCGATTTCGAG	from GeCKO library A
Alox15	ACACGTTCCCCTGTTACCGA	from GeCKO library A
Alox15	GGTGTACTTACCAGCCATCT	from GeCKO library B
Alox15	GCCTTGAGAGTCTTCAACCA	from GeCKO library B
Alox15	GGATGGCACAATCCTGAACG	from Brie
Alox15	GGGCGTGAAAATCGGCGGTG	from Brie
Alox15	TCACCGAGTTCCGACAGGGT	from Brie
Alox15	TCGGCTTCTAGGCTGCACCG	from Brie
Alox5	AAAGTCAGCAAAGTCGTGCC	from GeCKO library A
Alox5	AGGCACGGCAAAAACAGTAT	from GeCKO library A
Alox5	TCGAGTTCCCATGTTACCGC	from GeCKO library A
Alox5	TATCTCGGGGCAGATCCTTG	from GeCKO library B
Alox5	GGAACTCGATGTAGTCCCCG	from GeCKO library B
Alox5	CTTTACGTCTGTGCTGCTTG	from GeCKO library B
Alox5	GTTGATTACGAGCTACTGGA	from Brie
Alox5	CGTACTTTGAATCCGTAGGG	from Brie
Alox5	GCTGGTTGTACCTTGAAAAG	from Brie
Alox5	GCACAGACGTAAAGAACTGG	from Brie
Alox5ap	GGTACGCATCTACGCAGTTC	from GeCKO library A
Alox5ap	ATCAGTCCGGCGAAGGCGGC	from GeCKO library A
Alox5ap	CGCTTGCCGAAGATGTAGCC	from GeCKO library B
Alox5ap	ATGGTTGAGTATCCCGGCGA	from GeCKO library B
Alox5ap	TTAGTCCCTGCCGCCTTCGC	from GeCKO library B
Alox5ap	CCTTGTCACCCTCATCAGCG	from Brie
Alox5ap	CAAGGTGGAGCATGAAAGCA	from Brie
Alox5ap	TGCGTACCCCACTTTCCTTG	from Brie
Alox5ap	GGCAGTGTAGACCCGCTCAA	from Brie
Alox8	TCGCAGAGTACTTGATGTTG	from GeCKO library A
Alox8	GCGAGTCCACAAAGCACCCC	from GeCKO library A
Alox8	GCCGCTGGTTCGAGCTGGAG	from GeCKO library A
Alox8	CACCCGCAGCAAAGGTGTCC	from GeCKO library B
Alox8	TTCCGCAAGACTCCAGCAGC	from GeCKO library B
Alox8	CCAAGTCTTTCACAGTCTCG	from GeCKO library B
Alox8	GGGAAGTTGATAGACAAGGT	from Brie
Alox8	CTTCCAGCCACTGATAACAG	from Brie
Alox8	TTAGTACCTCTGGACCATCT	from Brie
Alox8	GTCTCGTGGTCAAGGCAGCG	from Brie
Aloxe3	TACAGTAGCCATCGATCCAC	from GeCKO library A
Aloxe3	GGTGGCTGAGTATCGAATGT	from GeCKO library A
Aloxe3	AAGCCCGCCAAGAATGTTAT	from GeCKO library A
Aloxe3	AGCTGGAAGATCTTCGCCCC	from GeCKO library B
Aloxe3	CTGCTGACATCCACCATCCG	from GeCKO library B
Aloxe3	GCTCTCACCGATAACATTCT	from GeCKO library B
Aloxe3	CGTCACCGAGCATTGGTGTG	from Brie
Aloxe3	GTGCACGCATTTGCTATGCG	from Brie
Aloxe3	AAGCAGAAGCTGGATCGCGT	from Brie
Aloxe3	AAGGGCGTTGAAGATCAGTG	from Brie
Alpi	CTAATCGAGCAGCTGCACTC	from GeCKO library A
Alpi	TCCAGCTGAAGAGGAGAACC	from GeCKO library A
Alpi	CACACACGGTGAACCGTAAT	from GeCKO library A
Alpi	CACCAACCTACCTGCTTTCT	from GeCKO library B
Alpi	CTGCATCTGAGTACCAATTA	from GeCKO library B
Alpi	GGCCTTCCAACTGCCCCTTT	from GeCKO library B
Alpi	AAGGCCAACTACAAGACCAT	from Brie
Alpi	AAACTAAGGTATTACCCATG	from Brie
Alpi	AGCCGGCACCTACGCACACA	from Brie
Alpi	ACAGTAACCAGTCTGGAACC	from Brie
Alppl2	TGTCTACAGTAACCGCTACC	from GeCKO library A
Alppl2	TACCCCATGTCGTGTTGCAC	from GeCKO library A
Alppl2	TACGCGCACACTGTGAACCG	from GeCKO library A
Alppl2	TAAGAACCTCGTTATCCTCA	from GeCKO library B
Alppl2	AATGCCTGCCTCAGCGCTAC	from GeCKO library B
Alppl2	TCAACCAGTGCAACACGACA	from GeCKO library B
Alppl2	AATGCAAGTTATTACCCATG	from Brie
Alppl2	CAACACGACATGGGGTAACG	from Brie
Alppl2	GATAGGCTACAGTTTCATGG	from Brie
Alppl2	GTGCATCCGAGTACCAACCA	from Brie
Amacr	TTGAATCGATGACCTGCCCT	from GeCKO library A
Amacr	CTCTTTGAACGCACACGCTC	from GeCKO library A
Amacr	CTGAGCGGATTTGGCCAATC	from GeCKO library A
Amacr	CATCTGTCCCGTCAAAGATC	from GeCKO library B
Amacr	CTTTGGAGAAAATTCCCGAT	from GeCKO library B
Amacr	CTCCCCGTCTGCCGTCTTGT	from GeCKO library B
Amacr	GCAGGTCATCGATTCAAGCA	from Brie
Amacr	GGACAAAACATCTTAGATGG	from Brie
Amacr	AAGCCAAATAGTTGATGTCA	from Brie
Amacr	GCGGCGCATGTGCGCACGCG	from Brie
Amn	AAGATCCATCGCGCGGGAAG	from GeCKO library A
Amn	TGAACCGCATCTCCCGCGCA	from GeCKO library A
Amn	GGTGCACGTTCGCAGCGTCT	from GeCKO library A
Amn	GCTGCAGATGGTGTCGGTCC	from GeCKO library B
Amn	GAGCCTTACCATATCCGAGA	from GeCKO library B
Amn	GCAGACGTTCTCGCGCGACG	from Brie
Amn	CCAGAACCGGACCCCGTGCG	from Brie
Amn	GCGCGATGGATCTTTCCGCG	from Brie
Amn	ACAGACGCAGCCCGACGCGT	from Brie
Ang	CTCGGTACTGGCATGGAGGT	from GeCKO library A
Ang	GTTGTTCTTGATCTTCGTGC	from GeCKO library A
Ang	AACATGTCTGAACCCTGCAG	from GeCKO library A
Ang	TGAAAAACGACTCATCGAAG	from GeCKO library B
Ang	GAAGAGATGGCGATAAGCCC	from GeCKO library B
Ang	GCTTCCATTCGCTCCACAGA	from GeCKO library B
Ang	CTCTGGCTCAGGATGACTCC	from Brie
Ang	AGCACGAAGATCAAGAACAA	from Brie
Ang	TGGCAACAAGAGCAACATCA	from Brie
Ang	GCACCATGACGCCAAGCCAA	from Brie
Angptl3	GAAAACTACGAAAAGGGCTT	from GeCKO library A
Angptl3	CACAGGACTTCAACGAAACA	from GeCKO library A
Angptl3	ATGTTCGCCTCTGTTATAAA	from GeCKO library A
Angptl3	TATACTGTTCTTCCACACTC	from GeCKO library B
Angptl3	GTCTACTGTGATACCCAATC	from GeCKO library B
Angptl3	TCTGTTTCGTTCAGTTGAAG	from GeCKO library B
Angptl3	GAAGACAGCCCTTCAACACA	from Brie
Angptl3	TGCTCTGCCGTTTATAACAG	from Brie
Angptl3	CATGGACATTAATTCAACAC	from Brie
Angptl3	TACACTACAAGTTAAAAACG	from Brie
Angptl4	AAGAGTTCCTGGCAGTCCCG	from GeCKO library A
Angptl4	TGAAGTCCACAGAGCCGTTC	from GeCKO library A
Angptl4	ATCTCCGAAGCCATCCTTGT	from GeCKO library A
Angptl4	TCTACTTTCAGGGCCGCCCC	from GeCKO library B
Angptl4	TGGGAGTCAAGCCAATGAGC	from GeCKO library B
Angptl4	CCGGTCTTAGATAGACCTCT	from GeCKO library B
Angptl4	TCGTCCCAGGATGCAAAGCG	from Brie
Angptl4	TCCATTGTCTAGGTGCGTGG	from Brie
Angptl4	GCTTCGGAGATCCCCAAGGT	from Brie
Angptl4	CCTGTGGTAACGCTTGTCAG	from Brie
Anxa1	TTTGATGCAGATGAACTCCG	from GeCKO library A
Anxa1	TCCATTCTCCTGTAAGTACG	from GeCKO library A
Anxa1	GATCTGCTGGCGCTGAGCAT	from GeCKO library A
Anxa1	GTCTTGAGAAAAGCCCTTAC	from GeCKO library B
Anxa1	CCCTTCCTTCAATGTATCCT	from GeCKO library B
Anxa1	TAGGGGCTCACTGCTGACCC	from GeCKO library B
Anxa1	GTACTTACAGGAGAATGGAA	from Brie
Anxa1	CAAGCTGTAAAATCATACAA	from Brie
Anxa1	GTGCAAGGCAGCAACATCCG	from Brie
Anxa1	GCTCCTGCTGGTCAGAATTG	from Brie
Anxa11	CTACGTTATCCAGCCCGATA	from GeCKO library A
Anxa11	GTACTAGATCCCGAGTATCC	from GeCKO library A
Anxa11	CTTGCCATAGGCCGTCTTGA	from GeCKO library A
Anxa11	TGACCCCTTGCGAGATGCCG	from GeCKO library B
Anxa11	GTTGAACTGCCCCGCATAGT	from GeCKO library B
Anxa11	GGCGGATACATTCCATAAGG	from GeCKO library B
Anxa11	ATAGACATCAAACAGGACCG	from Brie
Anxa11	ATAACGTAGCCAACTATGCG	from Brie
Anxa11	TCTGAGTAGTTTGGAAACCG	from Brie
Anxa11	GGATATGAAGGCATCCCAGG	from Brie
Anxa2	GTAGGGTTTGACTGACCCGT	from GeCKO library A
Anxa2	GGCCCAAAATCACCGTCTCC	from GeCKO library A
Anxa2	TCTACACCCCCAAGTGCCTA	from GeCKO library A
Anxa2	TTAGTTCCGAAGCATCATAC	from GeCKO library B
Anxa2	TGTTGATCTCTTGCAGCTCC	from GeCKO library B
Anxa2	GTTTGTCAGGATGTTGACAA	from Brie
Anxa2	TTGCCTTCGCCTATCAGAGA	from Brie
Anxa2	CAGATCAGTCTTGTACACTG	from Brie
Anxa2	AAGGAACCGACGTCCCCAAG	from Brie
Anxa3	CCACCATGACGTGCTCGAAG	from GeCKO library A
Anxa3	TGGCCACTTCGAGCACGTCA	from GeCKO library A
Anxa3	GCTATCCGGAAAGCGATCAG	from GeCKO library A
Anxa3	GTACCTGTTCATACGCTGCT	from GeCKO library B
Anxa3	GCTCCGTCAGAATGTTGATG	from GeCKO library B
Anxa3	ATAGCTTCGGCATCCACCGA	from GeCKO library B
Anxa3	CCACTTCGAGCACGTCATGG	from Brie
Anxa3	TAGCTTCGGCATCCACCGAC	from Brie
Anxa3	GCAGATGAAGGAAATCTCGC	from Brie
Anxa3	AATGCTGGTGAGAACAAATG	from Brie
Anxa9	CTTTCAAGAGCGCACCAAAC	from GeCKO library A
Anxa9	CTGTTTGGTGCGCTCTTGAA	from GeCKO library A
Anxa9	TGCTCTTACAGACCGCAGCC	from GeCKO library B
Anxa9	TGCAGCCCAATTTGATGCCC	from GeCKO library B
Anxa9	CCTGCAGTCCGGGCGCTGCT	from GeCKO library B
Anxa9	TGTGGACTATGATACCATTG	from Brie
Anxa9	TGGCAATCTGGAGAAAATCG	from Brie
Anxa9	TGAGACCAATGGTATCCTGC	from Brie
Anxa9	GAAACTCAAGAACGTCCTGA	from Brie
Aoah	AGAAGGCGAGACAAGTCCTC	from GeCKO library A
Aoah	AGTTCACAACTCTTCAGTCC	from GeCKO library A
Aoah	AGAGTCTCTCCATCGCCACC	from GeCKO library A
Aoah	CAGACTCGATGAAGCTATGA	from GeCKO library B
Aoah	GAAGACCGCCTGCTATTTCT	from GeCKO library B
Aoah	CTGAACCAAGAAATAGCAGG	from Brie
Aoah	AGTGACAAGACAGTGTACCC	from Brie
Aoah	CCATGGTAGAGGACCTCCTG	from Brie
Aoah	AAGCTGTCAGCCATTCAGGG	from Brie
Ap2a1	TGCAGACATTCCCCGAATCC	from GeCKO library A
Ap2a1	CCCACGCATGCCATCGCCTT	from GeCKO library A
Ap2a1	CTTGCACTGTATCGCTAACG	from GeCKO library A
Ap2a1	TGTACTTGTTAGAGCTTAGC	from GeCKO library B
Ap2a1	GCTAAGCTCTAACAAGTACA	from GeCKO library B
Ap2a1	CCGTGTTCATCTCCGACATC	from GeCKO library B
Ap2a1	TTGCACTGTATCGCTAACGT	from Brie
Ap2a1	CAAGTTCCACCTGTGCAGCG	from Brie
Ap2a1	AAATGCCCCCATTTCCCGAG	from Brie
Ap2a1	ACCAACCGTGATGACGTCCA	from Brie
Ap2a2	ACGAGATGTCCAGTCGCCCA	from GeCKO library A
Ap2a2	CTTGGGGATCTCTCCGGCGA	from GeCKO library A
Ap2a2	TCTGAGCTCAAACAGATACA	from GeCKO library B
Ap2a2	GTAGGTGACAAGGCTCTTGA	from GeCKO library B
Ap2a2	TGTGCTTGTTACGCCTGTAC	from GeCKO library B
Ap2a2	AGGGCGAGACCCATAAACGT	from Brie
Ap2a2	TCACCTGACCTAGTTCCCAT	from Brie
Ap2a2	GACAGCAGGAGTGCCCGAGT	from Brie
Ap2a2	AGTGGACTACACTTGGTATG	from Brie
Ap2b1	CCCCTACTCACCCTTCTTAT	from GeCKO library A
Ap2b1	AGACCCCTATGTTCGGAAAA	from GeCKO library A
Ap2b1	ACCCCTCCGCAAGTGCTTGA	from GeCKO library A
Ap2b1	TGGCATAGTTCATCAGATAG	from GeCKO library B
Ap2b1	AGTGATTGCTGCTATGACCG	from GeCKO library B
Ap2b1	GTACTTCACAACCAATAAGA	from GeCKO library B
Ap2b1	AACCATGGGATGCATCCGGG	from Brie
Ap2b1	ACTTGCCAATTCATCATGGG	from Brie
Ap2b1	AAGTACAGTACGTCGCCCTG	from Brie
Ap2b1	AACCCCGATCTCGAAGGTCA	from Brie
Ap2m1	TTCCCTTAGGAGGAATGCTG	from GeCKO library A
Ap2m1	TTTACAGAGATTCTGGACTT	from GeCKO library A
Ap2m1	TACCCTGTGGGGACATAAGC	from GeCKO library A
Ap2m1	CCTGACTCTTGATACCCTGC	from GeCKO library B
Ap2m1	TTACATCACACATCTTGTAG	from GeCKO library B
Ap2m1	ACAGTCCCAGATCACCAGCC	from GeCKO library B
Ap2m1	CAGCTGATGAAACAAGCAAG	from Brie
Ap2m1	CCAAAGATACCGTACTACCA	from Brie
Ap2m1	CCTTTATCCCATATAGACGA	from Brie
Ap2m1	GAGAAGACACTTACCCTGTG	from Brie
Ap2s1	GACTCACTTCTACGAAGTTG	from GeCKO library A
Ap2s1	GCAAGACGCGCCTGGCCAAG	from GeCKO library A
Ap2s1	TGCACGCCGTGGTCACCGTC	from GeCKO library A
Ap2s1	CCTTGCCCAGGTTTACACGG	from GeCKO library B
Ap2s1	GCTGCTTCAGCACCTTCGTC	from GeCKO library B
Ap2s1	AGTAGAGGCCAGCGTAGCGT	from Brie
Ap2s1	CCTCTACTTCTGCATCTGCG	from Brie
Ap2s1	CAACAATCTGGCCTATCTCG	from Brie
Ap2s1	CAAGCACACCAACTTTGTGG	from Brie
Apoa1	CGAACAGATGCGCGAGAGCC	from GeCKO library A
Apoa1	GCTGCCATACGTGCCAAGCC	from GeCKO library A
Apoa1	TCTCGCGCATCTGTTCGCTG	from GeCKO library A
Apoa1	ACCCTTCAGGATGAAAGCTG	from GeCKO library B
Apoa1	GTGGCTCTGGTCTTCCTGAC	from GeCKO library B
Apoa1	GGATTTCGCTAATGTGTATG	from GeCKO library B
Apoa1	GTCCCAATGGGACAAAGTGA	from Brie
Apoa1	GGAGCTCTACCGCCAGAAGG	from Brie
Apoa1	CAAGGAGGAGGATTCAAACT	from Brie
Apoa1	CTGGAAAACTGGGACACTCT	from Brie
Apoa2	TAGTTCCTGCTGACCTGACA	from GeCKO library A
Apoa2	AGCAGCTGACACCCCTTGTC	from GeCKO library A
Apoa2	CATCATGAAGCTGCTCGCAA	from GeCKO library A
Apoa2	AGGAGCTTTGGTTAAGAGAC	from GeCKO library B
Apoa2	TTGGTTAAGAGACAGGCAGA	from Brie
Apoa2	CTCACCTTCCAGGCTACAGA	from Brie
Apoa2	TCTTCTCAAAGTATGCCCTG	from Brie
Apoa2	TCTGAAAGTATTGAGTGAAC	from Brie
Apoa4	ACTCACCGGTGATGGCCACC	from GeCKO library A
Apoa4	GTCCACATTCTCCTTGATCG	from GeCKO library A
Apoa4	GCATGTTCTCCCCGAACGTC	from GeCKO library A
Apoa4	TTCGGACCAGGTGGCCAATG	from GeCKO library B
Apoa4	GGGTCAGCACCGCAGCCTTC	from GeCKO library B
Apoa4	AAAGTAATCCCACACCACAT	from Brie
Apoa4	GGTGGCAAGGGGCATCATCG	from Brie
Apoa4	CAAAGTAACCCAGACGTTCG	from Brie
Apoa4	TGCTAGTACGTATGCTGATG	from Brie
Apoa5	CACGCAGCGACTGAGTCGCG	from GeCKO library A
Apoa5	TGCAGTGTTCGCAAGCACTC	from GeCKO library A
Apoa5	GTCACCAAGCGTTCTGCGTA	from GeCKO library A
Apoa5	ACTACTTCAGCCAAAACAGT	from GeCKO library B
Apoa5	GCATGGCTGCAGTCATCACT	from GeCKO library B
Apoa5	AGAAGACCCACCTGCGAGGA	from GeCKO library B
Apoa5	GCAGTTGAAACCCTACACGG	from Brie
Apoa5	CAAACTCACACGTAAGGCGA	from Brie
Apoa5	AAAAGCTGGGACCCTTGAGA	from Brie
Apoa5	TCACCAAGCGTTCTGCGTAA	from Brie
Apob	TGATGCCCCTCTTGATGTTC	from GeCKO library A
Apob	CATAGTTGTACACGTACTTT	from GeCKO library A
Apob	TATTTAGGTTCATCCTTGTC	from GeCKO library A
Apob	TGAAGCCATACACCTCTTTA	from GeCKO library B
Apob	CCGTACCTTACAGTTGATCT	from GeCKO library B
Apob	CAACCAGTGTACCCTTAAAG	from GeCKO library B
Apob	GCTGGTAGTGACATCAACAG	from Brie
Apob	AGTCTCACCTGTTAACTGCG	from Brie
Apob	GAATGGAATCATGCCCATTG	from Brie
Apob	ATGTTGCATGAGTATGCCAA	from Brie
Apobec1	GGCGGTTTCGCTGATCCGTG	from GeCKO library A
Apobec1	CCCCTTCAAACGAAGCTTAT	from GeCKO library A
Apobec1	ACGGATCAGCGAAACCGCCA	from GeCKO library A
Apobec1	GGCCAATAAGCTTCGTTTGA	from GeCKO library B
Apobec1	GGGGTGGTATCCTTTGGTAA	from GeCKO library B
Apobec1	ATTGTGAAAAACGTGAGTTG	from GeCKO library B
Apobec1	CTAAGAAGTTGACTTCAACG	from Brie
Apobec1	AGCACGGCTTTATCACCACA	from Brie
Apobec1	AAATAAACAGAGTTACATAG	from Brie
Apobec1	AAGAAGACTTCAAACTCGTG	from Brie
Apobr	TTCAAGCTTAGCACCCGCTC	from GeCKO library A
Apobr	CAGGGACCGGCCGCTCCGCC	from GeCKO library A
Apobr	GCCTACGCTAGTCCTAGACA	from GeCKO library A
Apobr	AGGTTTGGCTTTGCTCATCC	from GeCKO library B
Apobr	GCAATCCTCTCTTCAGCTAG	from GeCKO library B
Apobr	TCGTCTCCCTGGGCTACATC	from GeCKO library B
Apobr	TACGCTAGTCCTAGACACGG	from Brie
Apobr	CTCCGGGTTAAGTGCTACGG	from Brie
Apobr	ACAGGGGACACAATGCCCCG	from Brie
Apobr	TAAGCTTGAAGGAATATCCT	from Brie
Apoc1	GCCAAATGCCTCTGAGAACC	from GeCKO library A
Apoc1	CCCGGATTTGTCCGGAACAT	from GeCKO library A
Apoc1	TCCAATGTTCCGGACAAATC	from GeCKO library A
Apoc1	CCAAAGGGCCTGGTTCTCAG	from GeCKO library B
Apoc1	TTTCTTACCTTCCAAGGTCA	from GeCKO library B
Apoc1	CGCTCTTCCTGTCCTGATTG	from GeCKO library B
Apoc1	CAATGTTCCGGACAAATCCG	from Brie
Apoc1	GCTACGACCACAATCAGGAC	from Brie
Apoc1	GAGCATACCGGATAAACTGA	from Brie
Apoc1	TGTGGTCGTAGCCATGACCT	from Brie
Apoc2	AATGCCTGCGTAAGTGCTCA	from GeCKO library A
Apoc2	AGGGCTCCCTCTTAAGTTAC	from GeCKO library A
Apoc2	GGACATGTACAGCAAAAGCT	from GeCKO library B
Apoc2	ATTCCTGGTCATCCTGATGT	from GeCKO library B
Apoc2	TCCCAGACAGCATGGGGTCT	from GeCKO library B
Apoc2	AAGTTACTGGACCTCTGCCA	from Brie
Apoc2	GGGAACCAGGAAGATGACTC	from Brie
Apoc2	AGAGGTCCAGTAACTTAAGA	from Brie
Apoc2	GAAGACATACCCGATCAGCA	from Brie
Apoc3	AAGTCTCACGACTCAATAGC	from GeCKO library A
Apoc3	GCACGCTACTTAGCGCATCC	from GeCKO library A
Apoc3	CCATCTTACGGGCAGATGCC	from GeCKO library B
Apoc3	ACGTAGGTGCCATGCAGCCC	from GeCKO library B
Apoc3	ACTTGCTCCAGTAGCCTTTC	from GeCKO library B
Apoc3	CATGGAACAAGCCTCCAAGA	from Brie
Apoc3	GCCCCGGACGCTCCTCACTG	from Brie
Apoc3	GCAGGAGTCCGATATAGCTG	from Brie
Apoc3	GGATGCGCTAAGTAGCGTGC	from Brie
Apoc4	TTTCAGGTGATCTTCATAGT	from GeCKO library A
Apoc4	CCCCAGAAATGTCCCTGCTG	from GeCKO library A
Apoc4	TGGCACTTTAACCCTGAGTC	from GeCKO library A
Apoc4	GAGACTGATGGCAGGTCCCG	from GeCKO library B
Apoc4	GAAAGCCTGAGCCCCACGCC	from GeCKO library B
Apoc4	AGCCACTGGTGACCAGAACC	from GeCKO library B
Apoc4	AGCACAGAAAGGGAGACTGA	from Brie
Apoc4	CAGCCGCTGGAGCCTGGTAA	from Brie
Apoc4	AGTAGGTCTGCATAAAGCCC	from Brie
Apoc4	GCCACTGGTGACCAGAACCA	from Brie
Apod	GGTGAAGAGACCCGCCAGCG	from GeCKO library A
Apod	TGTCGATGCCATTAGAAGTA	from GeCKO library A
Apod	AACAGATCAAGCGAACTGCC	from GeCKO library B
Apod	GATACCTACACGGGAAGAAC	from GeCKO library B
Apod	GTTCTCCATCAGCGAGTAGT	from GeCKO library B
Apod	TCAAAATTCTCTTGCACAGG	from Brie
Apod	AAACATCGAAGTGCTAAACA	from Brie
Apod	AGGATCCAGTAGGGTGCCGG	from Brie
Apod	TCAAGCCAACTACTCGCTGA	from Brie
Apoe	CTACACAGGATGCCTAGCCG	from GeCKO library A
Apoe	GCCTCTGCGCGATCGCGCCC	from GeCKO library A
Apoe	CCGACTCGGAGCCGACATGG	from GeCKO library A
Apoe	CTGTTGGTCACATTGCTGAC	from GeCKO library B
Apoe	CAGCAATGTGACCAACAGCA	from GeCKO library B
Apoe	GCTTCTGGGATTACCTGCGC	from GeCKO library B
Apof	TTCTCAATGGCCGGACTGTA	from GeCKO library A
Apof	GCCCCCTGACGCGCCTACCA	from GeCKO library A
Apof	GCCGTGATCACCGCACCAGC	from GeCKO library A
Apof	CAGCTTCAGCTTTACCGATT	from GeCKO library B
Apof	ATCGAACGTTTGGCCCTCTT	from GeCKO library B
Apof	ACCCAGATTACCATACAGTC	from GeCKO library B
Apof	GCTTTACCGATTAGGAGGTG	from Brie
Apof	GTTGACCTACTACCAGCAGT	from Brie
Apof	TGGTATCCCAACTTCGAGGG	from Brie
Apof	GGATTGACATCAGGATGAGT	from Brie
Apoh	GTGTTCAGTCTGTCCGAAGC	from GeCKO library A
Apoh	GACCCGATTGCCAGAATGCC	from GeCKO library A
Apoh	TTAAAGACATCCTACGACCC	from GeCKO library A
Apoh	GACTGTGTCATTTCCGATCA	from GeCKO library B
Apoh	GCCAGAGTATGTCCTTTCGC	from GeCKO library B
Apoh	CTCCGTGCACTTAGATGAGC	from GeCKO library B
Apoh	TTTCCGATCATGGCAAAGTG	from Brie
Apoh	AAAGACATCCTACGACCCTG	from Brie
Apoh	AGGATTATAGGCCTTCAGCT	from Brie
Apoh	CAGCTCATCTAAGTGCACGG	from Brie
Apol6	AACCCCGAGCCATCAGACAG	from GeCKO library A
Apol6	ACGTATCAGCTCGAAGTGGC	from GeCKO library A
Apol6	CACCTTGTTTCCTTTCAAAG	from GeCKO library B
Apol6	CGACTGAGAGAGCAAGACTC	from GeCKO library B
Apol6	AGGCTGATGCTGAGTTGCTA	from GeCKO library B
Apol6	TGCCACTTCGAGCTGATACG	from Brie
Apol6	AAAAGCTACCAAGATCAAAG	from Brie
Apol6	CTACAAATGTGGGAACGCCT	from Brie
Apol6	CCGAGATCGTGACCAATGTG	from Brie
Apol7a	ATGCATTAATGCCATTCCGC	from GeCKO library A
Apol7a	ATCTGCCCGAAACACTAAAC	from GeCKO library A
Apol7a	CCGCTTACCTGGGGTGTCCA	from GeCKO library A
Apol7a	TTAACTACCTCCTGGACACA	from GeCKO library B
Apol7a	CTTCTGTCAGCAGGAGCCGC	from GeCKO library B
Apol7a	CTCAGCAAGAGATTCCTGCA	from Brie
Apol7a	CCTGGACACATGGAGCACAG	from Brie
Apol7a	AGGAGATCCAAAATGATCTG	from Brie
Apol7a	ACCTTCAGGACAAGAACGAG	from Brie
Apol8	AGAATTGCTGCCGTGTCCTA	from GeCKO library A
Apol8	CATGGACCCTTCAGACTGCG	from GeCKO library A
Apol8	CAACTCAGCTTCCGCCACAA	from GeCKO library B
Apol8	CCCTGCCCGATGTGTGCTGC	from GeCKO library B
Apol8	GGGGCATCCTCGCAGTCTGA	from GeCKO library B
Apol8	TGAGTACCTGCAGCACACAT	from Brie
Apol8	GGTTTGCTGTGAGTGCATGG	from Brie
Apol8	TGTGTAGTCCACGATCCCAG	from Brie
Apol8	TCAGATAAGGACAAGACCTG	from Brie
Apol9a	TAGCACTGACCTGGACAACT	from GeCKO library A
Apol9a	ATCCAACGTGCCACCGCCGC	from GeCKO library A
Apol9a	CACCTGCGGCGGTGGCACGT	from GeCKO library A
Apol9a	AGACTCCATCTTCAGCCACC	from GeCKO library B
Apol9a	TGTGGATAGGATTGCCAGCA	from GeCKO library B
Apol9a	CAGGTGCGGGCCAGTCTGAA	from GeCKO library B
Apol9a	TGTTGCTACCTCAATCGTGG	from Brie
Apol9a	CAGAGACATCACTAGAGACC	from Brie
Apol9a	CACGCTGAGAAACTACACAG	from Brie
Apol9a	CCCAGCACATGAGTGCCAGT	from Brie
Apol9b	CACCTGCGGTGGCGGCACGT	from GeCKO library A
Apol9b	CTTGGATACAAACGCCTGCC	from GeCKO library A
Apol9b	ATCCAACGTGCCGCCACCGC	from GeCKO library A
Apol9b	TGCCGCCCTCTGGAGTGACG	from GeCKO library B
Apol9b	TAGCAGTGACCTGGACAACT	from GeCKO library B
Apol9b	GATTGTCAACAAGATCCCTC	from GeCKO library B
Apol9b	ACCACGCTGAGAAACTACAC	from Brie
Apol9b	AGGCTGGCACAAGTGTAGCT	from Brie
Apol9b	CTCTTGGCCATAGCAGACAG	from Brie
Apol9b	TGATGTTGCTACCTCAATCG	from Brie
Apom	TGGACATACCGATTGACTGA	from GeCKO library A
Apom	CTCCCGCAATAAAGTACCAC	from GeCKO library A
Apom	CTGTTCTCCAGCTCGTGCCC	from GeCKO library B
Apom	CACTGTAGAGGAGAAAGCGC	from GeCKO library B
Apom	GGCTTTGAAGTCCAAGCAAG	from GeCKO library B
Apom	GGACAATATTGTCTTCAACA	from Brie
Apom	CCTTGCTCGACACTCACGTG	from Brie
Apom	AAAAGTTGCCAACTCTTCCG	from Brie
Apom	GCTGGGAATGGACGACACAG	from Brie
Apon	TCGATCTTCAACGGGAATCT	from GeCKO library A
Apon	CCCCGGTGACCGCCTTTCCG	from GeCKO library A
Apon	CGGGGAGCACCGTGTACAAG	from GeCKO library A
Apon	CGTGCACCTATGAACCCGGG	from GeCKO library B
Apon	AGGCCGTGTCTATCCAAAAT	from GeCKO library B
Apon	CATATCGTACAACACCCACC	from GeCKO library B
Apon	GACCCTCCTCATATCCCCAG	from Brie
Apon	GTGCACCTATGAACCCGGGT	from Brie
Apon	CCACGGAAAGGCGGTCACCG	from Brie
Apon	CTTCGGATCAGTGAAATGGG	from Brie
Ar	AGGCTTCCGCAACTTGCATG	from GeCKO library A
Ar	GCCTATCTTTCTTAACGTCC	from GeCKO library A
Ar	AATACTGAATGACCGCCATC	from GeCKO library A
Ar	ATTGCCCATCTTGTCGTCTC	from GeCKO library B
Ar	TGTCCGGCACACACCACTCC	from GeCKO library B
Ar	GGGTGGAAAGTAATAGTCGA	from GeCKO library B
Ar	GACTTGGGTAGTCTACATGG	from Brie
Ar	GGTGGAAAGTAATAGTCGAT	from Brie
Ar	ACCAGGATACCACACTTCGG	from Brie
Ar	GCTCCTGGGAGGTCCACCCG	from Brie
Arf1	CTTCTCACCAATGGTGGGAA	from GeCKO library A
Arf1	TTCAGGCTTGATCTTCGTAG	from GeCKO library A
Arf1	AATTCTATACAAACTTAAGC	from GeCKO library B
Arf1	CCGAAATCACAGACAAGCTG	from GeCKO library B
Arf1	GCTGCTTACCTTGGGTGTTC	from GeCKO library B
Arf1	ATTCTATACAAACTTAAGCT	from Brie
Arf1	AGGCCCGTGAAGAGCTCATG	from Brie
Arf1	CTGGCCGCCCACATCCCACA	from Brie
Arf1	CTGCCCCCCAGGTTTCAATG	from Brie
Arf3	GCCCTTACCAATGGTCGGGA	from GeCKO library A
Arf3	ACTCCCTGCGTCACCGCAAT	from GeCKO library A
Arf3	CTCTCCAGGCTTGATATTTG	from GeCKO library B
Arf3	TGGCCTGAATGTACCAATTG	from GeCKO library B
Arf3	GTCACCACCATCCCGACCAT	from GeCKO library B
Arf3	GAAGAGCCTAATCGGCAAGA	from Brie
Arf3	CCTCTACAAGCTGAAACTCG	from Brie
Arf3	TTCACAGTCTGGGACGTAGG	from Brie
Arf3	TGATCGGGAGCGAGTGAACG	from Brie
Arhgap35	TGTACTTGAAGAAACACCAT	from Brie
Arhgap35	TGCAGTGCCGTGCTTCGATG	from Brie
Arhgap35	TAGCATCCGAAAGAGCCGGT	from Brie
Arhgap35	TGAATGAAGACTTCTACCAG	from Brie
Arntl	TAGATAAACTCACCGTGCTA	from GeCKO library A
Arntl	TTACTAGGTACCTTCCATGA	from GeCKO library A
Arntl	CTGCACGTACCCTGAGAATT	from GeCKO library A
Arntl	ACAGACAAAGATGACCCTCA	from GeCKO library B
Arntl	CCCACAGTCAGATTGAAAAG	from GeCKO library B
Arntl	AACTGAAACACCTAATTCTC	from GeCKO library B
Arntl	TTAAAACGGATATAACCCCT	from Brie
Arntl	GGTTCCACAACCAGCGAACG	from Brie
Arntl	TTGTCGTAGGATGTGACCGA	from Brie
Arntl	GTGTGGACTGCAATCGCAAG	from Brie
Arsa	AGAACGGTCGGCCCTGGCGC	from GeCKO library A
Arsa	GTTCGATCAGGCATGTACCC	from GeCKO library A
Arsa	TTGGACATGCGCATCAACTC	from GeCKO library A
Arsa	TGCCTGATCGAACTGGGAGC	from GeCKO library B
Arsa	CAAAGCTTCACCAAGCGCTC	from GeCKO library B
Arsa	GAGTTGATGCGCATGTCCAA	from GeCKO library B
Arsa	AAGCACGTTAGGTTCTGACA	from Brie
Arsa	GTGACCTGGCCAGTAGACCA	from Brie
Arsa	AGGAGTCCCCAAATGGCCCA	from Brie
Arsa	TCGGGAGAAAGACACATACC	from Brie
Arsb	CATCCGAGGAACGGGCTTCG	from GeCKO library A
Arsb	CCCACACTCGTAGATCTGGC	from GeCKO library A
Arsb	CGAAGTAGGTATCGAATCCT	from GeCKO library B
Arsb	TGAAGACTATTACACCCACG	from GeCKO library B
Arsb	TATGACGGTTGTAGCCCTTT	from GeCKO library B
Arsb	GGTGGGCAGACTAGGTCTGG	from Brie
Arsb	GAATGTCTGCCGACACGCCG	from Brie
Arsb	GCCAGCACGAAGACCACATG	from Brie
Arsb	AGCACAGACGTATTTATGCA	from Brie
Arsi	CCTATACCGCTACCGCACGA	from GeCKO library A
Arsi	AAGTACCCTTGCGTCCTCGA	from GeCKO library A
Arsi	GGATATCGAGACCCCAACGC	from GeCKO library A
Arsi	GCCAGGTCCTCTCGTTCGTA	from GeCKO library B
Arsi	AGCAGCTGAGGGCGTCAAAC	from GeCKO library B
Arsi	GGCTGTGCGTAACATCACCT	from Brie
Arsi	TAGCGGTATAGGTATTCTCG	from Brie
Arsi	GACCAAGGGTACCACGACGT	from Brie
Arsi	GAGTGCTTGCCTACCCGCCG	from Brie
Arsj	GGTCGGCTATTCAACCCATA	from GeCKO library A
Arsj	TCACGGCTGATCCGTATGAG	from GeCKO library A
Arsj	AGCCTATTTGCACACCGTCC	from GeCKO library A
Arsj	CTCCTGGACGGTGTGCAAAT	from GeCKO library B
Arsj	ACGAAAACGACAATGCAGCT	from GeCKO library B
Arsj	AGTGCCACTTCCCAACCATA	from GeCKO library B
Arsj	CAAAGGTATCAGATACACAC	from Brie
Arsj	GGGCTGCCCACCATTATCTG	from Brie
Arsj	TTCTGCAGCGAGTTTATCAA	from Brie
Arsj	CTGGGGCCAGGACTTAGAAG	from Brie
Arsk	ACATTCATACCTGCACGTGA	from GeCKO library A
Arsk	GCATTCTTGCTCCGACAAGA	from GeCKO library A
Arsk	TCAGTAACCGTGTGGAAGCA	from GeCKO library B
Arsk	TCCTATACAAAAAACTGCAC	from GeCKO library B
Arsk	GGAAGACTAACATTTCAACC	from Brie
Arsk	TGGATCCAAATTATACGACA	from Brie
Arsk	TCCACAAGAGAAACAACACT	from Brie
Arsk	TTACACCCTCAGTAACCGTG	from Brie
Arv1	TGCTAATCCCGGCCGTCATC	from GeCKO library A
Arv1	AGCCACTTAGCACGACCAAC	from GeCKO library A
Arv1	CGTACCGGATCACGTCATCG	from GeCKO library A
Arv1	TAGCAGGAGCTTCCCGTAGC	from GeCKO library B
Arv1	AGAGCCTCCGGTTTGTGTTC	from GeCKO library B
Arv1	CAGCCCCCGATGACGTGATC	from GeCKO library B
Arv1	GTACCGGATCACGTCATCGG	from Brie
Arv1	TGGTTATCTTGAGCACGCCG	from Brie
Arv1	TGCTTTGTGAAGCATACCTG	from Brie
Arv1	GACGCGGTCCGGGAAAGGCA	from Brie
Asah1	CTCACTCACGTTGGTCCAGA	from GeCKO library A
Asah1	TGTATTCACTAAACTCGTTA	from GeCKO library A
Asah1	AAATCAACGTATCCTCCTTC	from GeCKO library A
Asah1	GGAAGGCTGCCAATCATACC	from GeCKO library B
Asah1	GCTATAGAGGACCAGTTCCG	from GeCKO library B
Asah1	AGGGGAATTGCAGATGTTAC	from GeCKO library B
Asah1	AGTGATAAACCCTACCCACT	from Brie
Asah1	TAACATTTATAACATACCGC	from Brie
Asah1	GAATATAAATAATAACACTT	from Brie
Asah1	GCAAGGTGTACGTTACCTAG	from Brie
Asah2	GCCATTCGATTTGACCCATC	from GeCKO library A
Asah2	ACTCTATATACTCGCCAGCG	from GeCKO library A
Asah2	CCGGTTGCTGAATCCCTCGC	from GeCKO library A
Asah2	TCCAGATGGGTCAAATCGAA	from GeCKO library B
Asah2	ACAAGTGTCAGATATCAATT	from GeCKO library B
Asah2	CCACTGAAGTTCCGAAATGA	from GeCKO library B
Asah2	TCGGGCCTCAATATTACACA	from Brie
Asah2	TAGTGACAATATGGGCTATG	from Brie
Asah2	GTATGATTTCCCAACGACTG	from Brie
Asah2	GCTCACACAAATCTTAAACC	from Brie
Aste1	CGGATCTGGGTCTACCAGAG	from GeCKO library A
Aste1	CCACTGAACAGGTTGTACAA	from GeCKO library A
Aste1	GAGGAGATATCACCGAGTCC	from GeCKO library A
Aste1	CCTACCAGGGCTGTTGACGA	from GeCKO library B
Aste1	CATGCGGCCGGGTCCAAGAG	from GeCKO library B
Aste1	GGTGCTTACCAAGTTAGGTT	from GeCKO library B
Aste1	TCACTATCCGATGATAGCAC	from Brie
Aste1	AGTCAGAATTGAAGCAAAGT	from Brie
Aste1	AAAGCATCACTGATGAAAGG	from Brie
Aste1	GTCTACCCCTTAGTTCTAAG	from Brie
Atp10a	CCACATCGAGACTGCTAACC	from GeCKO library A
Atp10a	CACTTGGCGCCGCTTCAGGT	from GeCKO library A
Atp10a	GGGGCCCACTATTGTTCAGC	from GeCKO library A
Atp10a	TGTAGCCACGAAACCTACTC	from GeCKO library B
Atp10a	AGATGAACTGCGATGTCCTC	from GeCKO library B
Atp10a	AGATCAATGTATACACCAAG	from Brie
Atp10a	CTTCTCACACTCGATTACAC	from Brie
Atp10a	AAGGCGGTCTTCTATCCCCG	from Brie
Atp10a	GTGGGCACAATATCCCACCG	from Brie
Atp5g1	GACTTCCTTACCTGCTTAGA	from GeCKO library A
Atp5g1	TACAGATTCGCTCCTGTACC	from GeCKO library A
Atp5g1	ACTGCTCATTTCTCCAGCTC	from GeCKO library A
Atp5g1	CTGCAGCAGCTCCCCTCTCC	from GeCKO library B
Atp5g1	TGATCCAGCCACACCAACTG	from GeCKO library B
Atp5g1	TTGAAAAATGCAGACCACCA	from GeCKO library B
Atp5g1	TGGGGCCGCCACAGTTGGTG	from Brie
Atp5g1	GATGTCCCGGGAAATGACAC	from Brie
Atp5g1	CTTCCTTACCTGCTTAGATG	from Brie
Atp5g1	CACAGGCCTGATTAGACCCC	from Brie
Atp5g2	GTTCGTCTCTACCCGCTCCC	from GeCKO library A
Atp5g2	GTCACAGAGCCTCAGCAGCT	from GeCKO library A
Atp5g2	AAGGTACCTACCTCATCTGT	from GeCKO library A
Atp5g2	AGCCCCAGCTCCAATGAACT	from GeCKO library B
Atp5g2	AGATCAGGAGCACCTCTCTC	from GeCKO library B
Atp5g2	GGAGCGGGTAGAGACGAACT	from GeCKO library B
Atp5g2	TTCAACTCCACTGCAGACAG	from Brie
Atp5g2	AAAATGTACTCACCAGGGAG	from Brie
Atp5g2	TGGCGCTGGTTTGGAAACTG	from Brie
Atp5g2	CAGATGCCAACAGATGAGGT	from Brie
Atp6v0a1	TCTAAGTCGATCATGTCCCG	from GeCKO library A
Atp6v0a1	TTTCACTTACATCCCGAAAT	from GeCKO library A
Atp6v0a1	AGCTTGGGAAGGTCCAATTT	from GeCKO library A
Atp6v0a1	TGACCTCATCGAAAAACTGC	from GeCKO library B
Atp6v0a1	CTTCATTCACAAATTTCCTC	from GeCKO library B
Atp6v0a1	AACATCCCAATTATGGACAC	from GeCKO library B
Atp6v0a1	TGAAATCGAAAACCCGCTGG	from Brie
Atp6v0a1	GCACCTTGATGAACCAGACG	from Brie
Atp6v0a1	GTTTGCACTACGAAGAGGCA	from Brie
Atp6v0a1	ACTTACCGAGAGATTAACCC	from Brie
Atp6v0c	TGCGATGCCAGTGCCACTCT	from GeCKO library A
Atp6v0c	ATGCTCACCGCTGAAGACCA	from GeCKO library A
Atp6v0c	ACAGCCATGGGAGCCGCCTA	from GeCKO library A
Atp6v0c	GGCCTGAGTGTGGGGCTGAG	from GeCKO library B
Atp6v0c	CATGGGCGCCTCGTCCGCCA	from GeCKO library B
Atp6v0c	AAAAGGACTACTTTGTGGAG	from GeCKO library B
Atp6v0c	CTCACCGCTGAAGACCATGG	from Brie
Atp6v0c	CGAAAAACGAAGAATATTCG	from Brie
Atp6v0c	GCCCAGCACTCACCTGTAGA	from Brie
Atp6v0c	TCGCAGCCATGTCAGTCATG	from Brie
Atp8a1	AACCAGTGTTGTGTAACGAC	from GeCKO library A
Atp8a1	ACTCACCTTCCGCGCGCGAG	from GeCKO library A
Atp8a1	GTCGGAGATCCGCTCGCGCG	from GeCKO library A
Atp8a1	AATTCTGCAACAACCACGTC	from GeCKO library B
Atp8a1	AGAACGAATTAGCCGCTCTT	from GeCKO library B
Atp8a1	ATTCCTGATGTGTCGCCGAC	from GeCKO library B
Atp8a1	AGTGTTGTGTAACGACCGGT	from Brie
Atp8a1	ACCACTTAAACTCTCCAATG	from Brie
Atp8a1	GGGAATGATCGTGATAAACG	from Brie
Atp8a1	CTACCACCGCGCATCCACGT	from Brie
Atp8a2	ATCCCAGACGTCTCACCAAC	from GeCKO library A
Atp8a2	AGGGTGGTGTACCGTCCTGT	from GeCKO library A
Atp8a2	AAATGTCAACACGCTGTACT	from GeCKO library A
Atp8a2	GCACACTATCATGTGGAAAG	from GeCKO library B
Atp8a2	CCTGTAACAGAAACGACATA	from GeCKO library B
Atp8a2	GATTCCTGTATGAGCAGATT	from GeCKO library B
Atp8a2	ACAACTTCGACTCTACTGCA	from Brie
Atp8a2	GGCCCTTATCCTATTGAAGG	from Brie
Atp8a2	CAGTGTTAAGAAATGGCATG	from Brie
Atp8a2	GCAAGCCCTCTTCATAAACT	from Brie
Atp8b1	TCCAAAGGCTCGTCATAAAA	from GeCKO library A
Atp8b1	TAGGACGTGTGAAGTCATTA	from GeCKO library A
Atp8b1	GGCAAATTACCTGCAGGATC	from GeCKO library A
Atp8b1	TCATGAAATGAGGTTGTTCG	from GeCKO library B
Atp8b1	TCCTTACCACATCATCTACC	from GeCKO library B
Atp8b1	CATCACGGCCATCAAAGACC	from GeCKO library B
Atp8b1	AATGCCACACCGTCCTACCG	from Brie
Atp8b1	AGCGTTGGATAAAGTGTACG	from Brie
Atp8b1	GATTTGCCATACGGTCATGG	from Brie
Atp8b1	GCTGATAAAATCCTGTTACG	from Brie
Atp8b3	TGTTGGTCCAGGGTCGACAC	from GeCKO library A
Atp8b3	TCTCCCCGCAGAGTTCACCT	from GeCKO library A
Atp8b3	AGTAGAGATTGGACATTCGA	from GeCKO library A
Atp8b3	GCGATAAGATCATCAACAAC	from GeCKO library B
Atp8b3	AACTGCTCGTACAGGTTCAG	from GeCKO library B
Atp8b3	CTTCTGGAGGAAGTCTAACG	from Brie
Atp8b3	CACAGGTACAGTGACTTGCG	from Brie
Atp8b3	GTCATCCACAAGATCACGAG	from Brie
Atp8b3	GTGGCTCGTAGTACATATTG	from Brie
Atraid	GATTTGGCCAACACCTTCCG	from GeCKO library A
Atraid	TGTGCATACCTCCCGGACAC	from GeCKO library A
Atraid	GGCTTCCAGTGCTATTGCAA	from GeCKO library B
Atraid	CCTTCAGGCAAATCCTCTCA	from GeCKO library B
Atraid	TGCAATAGCACTGGAAGCCC	from GeCKO library B
Atraid	AGGACAAGCAGATTTGCCAA	from Brie
Atraid	GGATACATCGAAGCTAATGC	from Brie
Atraid	TTGGCCAAATCATCCTTGAG	from Brie
Atraid	TATGCACAATTTGTCCAGAG	from Brie
Auh	AAGGCCGTCTATGGCTGCGA	from GeCKO library A
Auh	GCGTGTGACATTCGAGTAGC	from GeCKO library A
Auh	CTTTGTCTCCAAGATCCGAT	from GeCKO library B
Auh	ATCATCAGAAGTGAAGTCCC	from GeCKO library B
Auh	CTACCAGCACAGAATATCCC	from GeCKO library B
Auh	CCCTCCCTAACCAGGCATTG	from Brie
Auh	GGTTTAGTTATCAAAAGCGG	from Brie
Auh	GAGGAGGGGCTACAGCTCGG	from Brie
Auh	CAATGTCATTGATCACCGAT	from Brie
Awat1	CAGGTGGCAGGCGTTCAGAC	from GeCKO library A
Awat1	AAACCTCGTGGGCATTGTCG	from GeCKO library A
Awat1	GGGCCACCTACCCATGTTGG	from GeCKO library A
Awat1	GTTGCAGATCCTGAAGACTA	from GeCKO library B
Awat1	TCTTCAAGATCCCCATTATT	from GeCKO library B
Awat1	GCCTATTGTTCACACCCTTG	from GeCKO library B
Awat1	TGGCTGCACAATCCAAACTG	from Brie
Awat1	CTTCAGAGAACTACATCATG	from Brie
Awat1	CTCCTCCTCAAGAAACGCAA	from Brie
Awat1	GCAGGCGTTCAGACTGGGTA	from Brie
Awat2	CTCATGGCCCATTCATGTTT	from GeCKO library A
Awat2	GCTATCCTTACCCATGTTTA	from GeCKO library B
Awat2	GACTGGAAGACCCCTGAGCG	from GeCKO library B
Awat2	GAGTGCAGATACAGCACGCC	from GeCKO library B
Awat2	GGTAAGCAAAAAGTCCATGG	from Brie
Awat2	TAGCGACTACTTCCCACTCA	from Brie
Awat2	GGAAAAGCCTGTTGTGTCAG	from Brie
Awat2	TGGGCCCTTACCTCGCTCAG	from Brie
Azgp1	AAACCTCGGAAAACCTTTGC	from GeCKO library A
Azgp1	GATGAAATCCTCTCCGTCGT	from GeCKO library A
Azgp1	CCCACTGCACCGAGAGAGAT	from GeCKO library B
Azgp1	CCCAATCTCTCTCGGTGCAG	from GeCKO library B
Azgp1	GGACAACCCGGTGTAGAGAA	from GeCKO library B
Azgp1	GAGGTATGCCTACGACGGAG	from Brie
Azgp1	AGTGTGTACCTATTCGGTCC	from Brie
Azgp1	GGGTTGTCCAGACCCAGCAA	from Brie
Azgp1	AGCCAAGGCATACCTAGAGG	from Brie
B3galnt1	AGACGCGTGATTGCAGCCCA	from GeCKO library A
B3galnt1	CTACATTATGTCCGGCGACC	from GeCKO library A
B3galnt1	ATGTGATCGAGCGCGTCAAC	from GeCKO library A
B3galnt1	CGCGCTCGATCACATTGTAG	from GeCKO library B
B3galnt1	ATACCAAGAGTACCCCTTCA	from GeCKO library B
B3galnt1	GAGAACAGTTCGAGTGTTCG	from Brie
B3galnt1	TCATGATATACTTGGCATTG	from Brie
B3galnt1	GCTCGATCACATTGTAGTGG	from Brie
B3galnt1	CAAGCCATTAGAGTTACTTG	from Brie
B3galt1	ACACAACGGTCAATACATAG	from GeCKO library A
B3galt1	TTACTGCGGACATCCCTGAT	from GeCKO library A
B3galt1	TTGATGCCCGCCAGGCAATC	from GeCKO library A
B3galt1	ATGTATTGACCGTTGTGTGC	from GeCKO library B
B3galt1	TCTGGTGGACAGTGATGACG	from GeCKO library B
B3galt1	TCAGGGATGTCCGCAGTAAG	from GeCKO library B
B3galt1	GGCATCAAATTCCTTGTGTG	from Brie
B3galt1	TTCACTGGTTACGTCATCAA	from Brie
B3galt1	TCACCCTCAAAACCTTAATG	from Brie
B3galt1	GGGGATGAAAACAACTTCAA	from Brie
B3galt2	ATGAGTTCGTGTTCAATCAC	from GeCKO library A
B3galt2	AGGTATCCGTCGTTTGCACT	from GeCKO library A
[truncated: 9,984 more rows]

## Sheet: Genes
Genes
1700055N04Rik
4833424O15Rik
9130409I23Rik
A2m
A3galt2
A4galt
Aacs
Aadac
Aasdhppt
Abca1
Abca4
Abcb11
Abcd1
Abcg1
Abcg5
Abcg8
Abhd3
Abhd4
Abhd5
Abo
Acaa1a
Acaa1b
Acaa2
Acaca
Acacb
Acad10
Acad11
Acad12
Acad8
Acad9
Acadl
Acadm
Acads
Acadsb
Acadvl
Acat1
Acat2
Acat3
Acbd3
Acbd4
Acbd5
Acbd6
Acbd7
Acer1
Acer2
Acer3
Ache
Acly
Acot1
Acot10
Acot11
Acot12
Acot13
Acot2
Acot3
Acot4
Acot5
Acot6
Acot7
Acot8
Acot9
Acox1
Acox2
Acox3
Acoxl
Acp6
Acsbg1
Acsbg2
Acsf2
Acsf3
Acsl1
Acsl3
Acsl4
Acsl5
Acsl6
Acsm1
Acsm2
Acsm3
Acsm4
Acsm5
Acss2
Acss3
Adh1
Adh4
Adh5
Adh7
Adipoq
Adipor1
Adipor2
Agap2
Agmo
Agpat1
Agpat2
Agpat3
Agpat4
Agpat5
Agpat6
Agpat9
Agps
Ahcyl1
Akp3
Akr1a1
Akr1b10
Akr1b3
Akr1b7
Akr1b8
Akr1c12
Akr1c13
Akr1c14
Akr1c18
Akr1c19
Akr1c20
Akr1c21
Akr1c6
Akr1cl
Akr1d1
Akr1e1
Akr7a5
Alb
Aldh1a1
Aldh1a2
Aldh1a3
Aldh2
Aldh3a2
Aldh3b1
Aldh3b2
Aldh7a1
Aldh8a1
Aldh9a1
Alg1
Alg3
Alg5
Alg6
Alox12
Alox12b
Alox12e
Alox15
Alox5
Alox5ap
Alox8
Aloxe3
Alpi
Alppl2
Amacr
Amn
Ang
Angptl3
Angptl4
Anxa1
Anxa11
Anxa2
Anxa3
Anxa9
Aoah
Ap2a1
Ap2a2
Ap2b1
Ap2m1
Ap2s1
Apoa1
Apoa2
Apoa4
Apoa5
Apob
Apobec1
Apobr
Apoc1
Apoc2
Apoc3
Apoc4
Apod
Apoe
Apof
Apoh
Apol6
Apol7a
Apol8
Apol9a
Apol9b
Apom
Apon
Ar
Arf1
Arf3
Arhgap35
Arntl
Arsa
Arsb
Arsi
Arsj
Arsk
Arv1
Asah1
Asah2
Aste1
Atp10a
Atp5g1
Atp5g2
Atp6v0a1
Atp6v0c
Atp8a1
Atp8a2
Atp8b1
Atp8b3
Atraid
Auh
Awat1
Awat2
Azgp1
B3galnt1
B3galt1
B3galt2
B3galt4
B3galt5
B3gnt1
B3gnt2
B3gnt3
B3gnt4
B3gnt5
B4galnt1
B4galnt2
B4galt1
B4galt2
B4galt3
B4galt4
B4galt5
B4galt6
B4galt7
Baat
Bckdha
Bckdhb
Bcmo1
Bco1
Bco2
Bdh1
Bdh2
Bhmt
Bmp1
Bpnt1
Bscl2
Btd
Calm4
Carm1
Cav1
Cbr1
Cbr2
Cbr4
Cd36
Cdipt
Cds1
Cds2
Cel
Cept1
Cers1
Cers2
Cers3
Cers4
Cers5
Cers6
Ces1d
Ces1g
Ces2c
Cga
Ch25h
Chat
Chd9
Chdh
Chm
Chpt1
Chst12
Cidea
Cidec
Clock
Clps
Clta
Cltc
Clu
Coq2
Coq3
Coq4
Coq5
Coq6
Coq7
Coq9
Corin
Cox10
Cpne1
Cpne6
Cpne7
Cpt1a
Cpt1b
Cpt1c
Cpt2
Cptp
Crabp1
Crabp2
Crat
Creb3l3
Crebbp
Crls1
Cryz
Ctsa
Cubn
Cxcl16
Cyb5
Cyb5a
Cyb5r3
Cyp11a1
Cyp11b1
Cyp11b2
Cyp17a1
Cyp19a1
Cyp1a1
Cyp1a2
Cyp1b1
Cyp21a1
Cyp24a1
Cyp26a1
Cyp26b1
Cyp27a1
Cyp27b1
Cyp2a4
Cyp2b10
Cyp2b13
Cyp2b19
Cyp2b9
Cyp2c29
Cyp2c37
Cyp2c38
Cyp2c39
Cyp2c40
Cyp2c44
Cyp2d10
Cyp2d9
Cyp2e1
Cyp2g1
Cyp2j11
Cyp2j12
Cyp2j13
Cyp2j5
Cyp2j6
Cyp2j8
Cyp2j9
Cyp2r1
Cyp2u1
Cyp39a1
Cyp3a11
Cyp3a13
Cyp3a16
Cyp3a25
Cyp3a41a
Cyp46a1
Cyp4a10
Cyp4a12a
Cyp4a12b
Cyp4a14
Cyp4a30b
Cyp4a30b-ps
Cyp4f13
Cyp4f14
Cyp4f15
Cyp4f18
Cyp4f40
Cyp51
Cyp7a1
Cyp7b1
Cyp8b1
Cyth3
Dab1
Dad1
Dagla
Daglb
Dapp1
Dbi
Dbt
Ddhd1
Ddhd2
Ddost
Decr1
Decr2
Degs1
Degs2
Dgat1
Dgat2
Dgat2l6
Dgkk
Dhcr24
Dhcr7
Dhrs1
Dhrs3
Dhrs4
Dhrs7
Dhrs9
Dhrsx
Dlat
Dld
Dlst
Dmgdh
Dnaja1
Dpagt1
Dpep1
Dpm1
Dpm2
Dpm3
Ebp
Ebpl
Ech1
Echdc1
Echdc2
Echdc3
Echs1
Eci1
Eci2
Eci3
Egln2
Egln3
Ehhadh
Elovl1
Elovl2
Elovl3
Elovl5
Elovl6
Elovl7
Enpp6
Enpp7
Ephx2
Ept1
Erlin1
Erlin2
Esco1
Esco2
Esr1
Esr2
Esrra
Esrrb
Esyt1
Esyt2
Esyt3
Etnppl
Fa2h
Faah
Fabp1
Fabp12
Fabp2
Fabp3
Fabp4
Fabp5
Fabp6
Fabp7
Fabp9
Fads1
Fads2
Fads3
Fads6
Fam213b
Far1
Far2
Fasn
Fcer1a
Fdft1
Fdps
Fdx1
Fdx1l
Fdxr
Fig4
Fitm1
Fitm2
Fkbp4
Flot1
Fnta
Fntb
Furin
Fut1
Fut2
Fut4
Fut7
Fut9
Gal3st1
Galc
Galntl5
Gba
Gba2
Gbgt1
Gc
Gcdh
Gcnt2
Gcnt3
Gde1
Gdf1
Gdpd1
Gdpd2
Gdpd3
Gdpd4
Gdpd5
Ggps1
Ggt1
Ggt5
Ggt7
Ggta1
Gla
Glb1
Gltp
Gltpd1
Gltpd2
Gm2a
Gm6484
Gm6614
Gmeb2
Gml
Gnas
Gnpat
Gpaa1
Gpam
Gpat2
Gpcpd1
Gpd1
Gpd1l
Gpd2
Gpihbp1
Gpld1
Gpx1
Gpx2
Gpx3
Gpx4
Gpx5
Gpx6
Gpx7
Grasp
Grlf1
Gusb
Gyk
H2-Ke6
Hacd1
Hacd2
Hadh
Hadha
Hadhb
Hao2
Hdac3
Hdlbp
Helz2
Hemk1
Hexa
Hexb
Hexdc
Hhat
Hibch
Hilpda
Hlcs
Hmgcl
Hmgcll1
Hmgcr
Hmgcs1
Hmgcs2
Hnf4a
Hnrnpll
Hoxa1
Hpgd
Hpgds
Hs2st1
Hsd11b1
Hsd11b2
Hsd17b1
Hsd17b10
Hsd17b11
Hsd17b12
Hsd17b13
Hsd17b14
Hsd17b2
Hsd17b3
Hsd17b4
Hsd17b6
Hsd17b7
Hsd3b1
Hsd3b2
Hsd3b3
Hsd3b4
Hsd3b5
Hsd3b6
Hsd3b7
Hsdl1
Hsdl2
Icmt
Idh1
Idi1
Idi2
Impa1
Impa2
Impad1
Inpp1
Inpp4a
Inpp4b
Inpp5a
Inpp5b
Inpp5d
Inpp5e
Inpp5f
Inpp5j
Inpp5k
Inppl1
Insig1
Insig2
Ispd
Isyna1
Itpr1
Itpr2
Itpr3
Itprip
Ivd
Jmjd6
Kat6a
Kdsr
Kpnb1
Krtap11-1
Lbp
Lbr
Lcat
Lclat1
Lcn5
Lcn8
Ldlr
Ldlrad3
Ldlrap1
Lep
Leprot
Lhb
Lias
Lipa
Lipc
Lipe
Lipf
Lipg
Liph
Lipi
Lipk
Lipm
Lipn
Lipt1
Lipt2
Lmf1
Lmf2
Loxhd1
Lpar5
Lpcat1
Lpcat2
Lpcat3
Lpcat4
Lpgat1
Lpin1
Lpin2
Lpin3
Lpl
Lrat
Lrp1
Lrp10
Lrp5
Lrp6
Lrp8
Lrpap1
Lsr
Lss
Lta4h
Ltc4s
Lypla1
Lypla2
Lyplal1
Mall
Mboat1
Mboat2
Mboat4
Mboat7
Mbtps1
Mbtps2
Mcat
Mccc1
Mccc2
Mcee
Mecr
Med1
Med16
Med4
Mettl2
Mettl6
Mfge8
Mfsd2a
Mgll
Mid1ip1
Minpp1
Miox
Mlycd
Mmaa
Mmd
Mogat1
Mogat2
Msmo1
Msr1
Mtm1
Mtmr1
Mtmr12
Mtmr14
Mtmr2
Mtmr3
Mtmr4
Mtmr6
Mtmr7
Mttp
Mut
Mvd
Mylip
Naa10
Naa20
Naaa
Naga
Napepld
Nat6
Nceh1
Ncf1
Ncoa1
Ncoa2
Ncoa3
Ncoa6
Ncor1
Ncor2
Ndufab1
Neu1
Neu2
Neu3
Neu4
Nfya
Nfyb
Nfyc
Nmt1
Nmt2
Npas2
Npc1
Npc1l1
Nqo1
Nqo2
Nr1h2
Nr1h3
Nr1h4
Nr1h5
Nr1i2
Nr1i3
Nr2c1
Nr2f2
Nr3c1
Nr3c2
Nr5a1
Nr5a2
Nrip1
Nsd1
Nsdhl
Nsmaf
Nudt10
Nudt11
Nudt12
Nudt19
Nudt3
Nudt4
Nudt7
Nus1
Oc90
Ocrl
Ogt
Olah
Olr1
Ormdl1
Ormdl2
Ormdl3
Osbp
Osbp2
Osbpl10
Osbpl11
Osbpl1a
Osbpl2
Osbpl3
Osbpl5
Osbpl6
Osbpl7
Osbpl8
Osbpl9
Oxct1
Oxct2a
Oxct2b
Oxsm
P4hb
Pafah1b1
Pafah1b2
Pafah1b3
Pafah2
Pag1
Pak1ip1
Paqr3
Paqr4
Paqr5
Paqr6
Paqr7
Paqr8
Paqr9
Pbp2
Pcca
Pccb
Pclo
Pcsk5
Pcsk6
Pcsk9
Pctp
Pcyox1
Pcyox1l
Pcyt1a
Pcyt1b
Pcyt2
Pdhb
Pdhx
Pdia3
Pdss1
Pdss2
Pebp1
Pebp4
Pecr
Pemt
Pgap1
Pgap2
Pgap3
Pggt1b
Pgr
Pgrmc1
Pgrmc2
Pgs1
Phb2
Phospho1
Phyh
Phyhd1
Phyhip
Pibf1
Picalm
Piga
Pigb
Pigc
Pigf
Pigg
Pigh
Pigk
Pigl
Pigm
Pign
Pigo
Pigp
Pigq
Pigr
Pigs
Pigt
Pigu
Pigv
Pigw
Pigx
Pigyl
Pigz
Pik3ap1
Pik3r2
Pik3r6
Pikfyve
Pisd
Pitpna
Pitpnb
Pitpnc1
Pitpnm1
Pitpnm2
Pitpnm3
Pla2g10
Pla2g12a
Pla2g12b
Pla2g15
Pla2g16
Pla2g1b
Pla2g2a
Pla2g2c
Pla2g2d
Pla2g2e
Pla2g2f
Pla2g3
Pla2g4a
Pla2g4b
Pla2g4c
Pla2g4d
Pla2g4e
Pla2g4f
Pla2g5
Pla2g6
Pla2g7
Pla2r1
Plaa
Plb1
Plbd1
Plcb1
Plcb2
Plcb3
Plcb4
Plcd1
Plcd3
Plcd4
Plce1
Plcg1
Plcg2
Plch1
Plch2
Plcl1
Plcl2
Plcxd1
Plcxd2
Plcxd3
Plcz1
Pld1
Pld2
Pld3
Pld4
Pld5
Pld6
Plekha1
Plekha2
Plekha3
Plekha4
Plekha5
Plekha6
Plekha8
Plg
Plin1
Plin2
Plin5
Pllp
Plp1
Plp2
Plscr1
Plscr2
Plscr3
Plscr4
Plscr5
Pltp
Pmaip1
Pmepa1
Pmp2
Pnlip
Pnliprp1
Pnliprp2
Pnpla1
Pnpla2
Pnpla3
Pnpla5
Pnpla6
Pnpla7
Pnpla8
Pomc
Pon1
Pon2
Pon3
Ppap2a
Ppap2b
Ppap2c
Ppapdc1a
Ppapdc1b
Ppapdc2
Ppapdc3
Ppara
Ppargc1a
Ppargc1b
Ppm1l
Ppt1
Ppt2
Prdx6
Prex1
Prex2
Prmt1
Prmt2
Prmt3
Prmt5
Prmt6
Prmt7
Prmt8
Psap
Psat1
Psph
Ptar1
Ptdss1
Ptdss2
Pten
Ptgdr2
Ptgds
Ptges
Ptges2
Ptges3
Ptgfrn
Ptgis
Ptgr1
Ptgr2
Ptgs1
Ptgs2
Ptpla
Ptplb
Ptpmt1
Ptpn13
Pyurf
Rab14
Rab4a
Rab5a
Rabggta
Rabggtb
Rad54l2
Ran
Rara
Rarb
Rarg
Rarres1
Rarres2
Rasl2-9
Rbm14
Rbp1
Rbp2
Rbp3
Rbp4
Rbp7
Rce1
Rchy1
Rdh1
Rdh10
Rdh11
Rdh12
Rdh13
Rdh14
Rdh16
Rdh5
Rdh7
Rdh8
Rdh9
Reln
Retsat
Rftn1
Rlbp1
Rragc
Rufy1
Rxra
Rxrb
Rxrg
Sacm1l
Samd8
Sar1b
Sardh
Sc4mol
Sc5d
Scap
Scarb1
Scarf1
Scd1
Scd2
Scd3
Scd4
Scgb1a1
Scgb1b2
Scgb1b27
Scgb2b2
Scgb2b20
Scgb2b24
Scgb2b26
Scp2
Sdha
Sdhb
Sdpr
Sec14l4
Serinc1
Serpina6
Sftpb
Sgms1
Sgms2
Sgpl1
Sgpp1
Sgpp2
Sh3glb1
Sh3kbp1
Shbg
Shh
Sin3a
Sin3b
Slc10a1
Slc10a2
Slc10a3
Slc10a4
Slc10a5
Slc10a6
Slc18a2
Slc22a16
Slc22a21
Slc22a4
Slc22a5
Slc25a1
Slc25a17
Slc25a20
Slc25a29
Slc27a1
Slc27a2
Slc27a3
Slc27a4
Slc27a5
Slc27a6
Slc33a1
Slc37a1
Slc37a2
Slc44a1
Slc44a2
Slc44a3
Slc44a4
Slc44a5
Slco1a1
Slco1a4
Slco1a5
Slco1a6
Slco1b2
Slco2a1
Smarcd3
Smpd1
Smpd2
Smpd3
Smpd4
Smpdl3a
Smpdl3b
Soat1
Soat2
Sorl1
Sp1
Sphkap
Sptlc1
Sptlc2
Sptlc3
Sptssa
Sptssb
Sqle
Sra1
Srd5a1
Srd5a2
Srd5a3
Srebf1
Srebf2
St3gal1
St3gal2
St3gal3
St3gal4
St3gal5
St3gal6
St6galnac1
St6galnac3
St6galnac4
St6galnac5
St6galnac6
St8sia1
St8sia5
St8sia6
Star
Stard10
Stard13
Stard3
Stard3nl
Stard4
Stard5
Stard6
Stard7
Stard8
Stat5a
Stat5b
Stt3a
Stt3b
Stx12
Sucla2
Suclg1
Suclg2
Sult1e1
Sult2a1
Sult2b1
Sumf1
Sumf2
Synj1
Synj2
Syp
Syt1
Syt14
Syt16
Syt2
Taz
Tbl1x
Tbl1xr1
Tbxas1
Tecr
Tgs1
Them4
Them5
Thrsp
Tinagl1
Tlr4
Tm7sf2
Tmem55a
Tmem55b
Tmem86b
Tnfaip8l3
Tnr
Tpte
Ttpa
Txnip
Ubiad1
Ubr5
Ugcg
Uggt1
Uggt2
Ugt1a1
Ugt1a2
Ugt1a6a
Ugt1a9
Ugt2b5
Ugt8a
Uimc1
Vac14
Vamp2
Vapa
Vapb
Vdr
Vkorc1
Vldlr
Wbscr22
Wipi1
Wisp2
Ywhah
Yy2
Zdhhc1
Zdhhc15
Zdhhc17
Zdhhc18
Zdhhc2
Zdhhc3
Zdhhc7
Zdhhc8
Zdhhc9
Zmpste24
Ptch1
Sufu
Adrbk1
Smo
Sts
Stard9
Gm28042
Gm4450
Gm5724
