# Supplementary material for: Cholesterol accessibility at the ciliary membrane controls hedgehog signaling
Source: eLife. 2019 Oct 30;8:e50051. doi: 10.7554/eLife.50051 (PMC6850779; doi:10.7554/eLife.50051)
Supplement: Supplementary file 2. — The first tab contains a description of the columns in the second tab, which contains the scores for each sgRNA output from the MAGeCK algorithm. In the MAGeCK algorithm, gene enrichment or depletion in the sorted population (compared to the unsorted) are denoted as ‘pos’ or ‘neg’ respectively. Genes are listed in rank order according to the MAGeCK criteria. [file elife-50051-supp2.xlsx]

## Sheet: Column headings defined
id	Gene ID
num	The number of targeting sgRNAs for each gene
neg|p-value	The raw p-value (using permutation) of this gene in negative selection
neg|fdr	The false discovery rate of this gene in negative selection
neg|rank	The ranking of this gene in negative selection
neg|goodsgrna	The number of "good" sgRNAs, i.e., sgRNAs whose ranking is below the alpha cutoff (determined by the --gene-test-fdr-threshold option), in negative selection.
neg|lfc	The log fold change of this gene in negative selection
pos|score	The RRA lo value of this gene in negative selection
pos|p-value	The raw p-value of this gene in positive selection
pos|fdr	The false discovery rate of this gene in positive selection
pos|rank	The ranking of this gene in positive selection
pos|goodsgrna	The number of "good" sgRNAs, i.e., sgRNAs whose ranking is below the alpha cutoff (determined by the --gene-test-fdr-threshold option), in positive selection.
pos|lfc	The log fold change of this gene in positive selection

## Sheet: HiSHH_Bot10
id	num	neg|p-value	neg|fdr	neg|rank	neg|goodsgrna	neg|lfc	pos|p-value	pos|fdr	pos|rank	pos|goodsgrna	pos|lfc
Smo	10	1	0.999997	1239	0	1.3455	3.44e-06	0.000413	1	10	1.3455			positive regulator included in library
Prmt1	10	0.93931	0.978672	1183	0	0.93994	3.44e-06	0.000413	2	9	0.93994			gene highlighted in Figure 2a
Inpp5e	10	1	0.999997	1238	0	0.82316	3.44e-06	0.000413	3	10	0.82316
Adrbk1	8	0.99955	0.999997	1232	0	1.1317	3.44e-06	0.000413	4	7	1.1317
Crebbp	10	0.9776	0.997	1212	0	0.7143	3.44e-06	0.000413	5	9	0.7143
Med4	9	0.94254	0.978672	1186	0	0.58014	3.44e-06	0.000413	6	6	0.58014
Dhcr24	10	0.90121	0.966283	1142	0	0.47689	3.44e-06	0.000413	7	9	0.47689
Mtmr3	10	0.59759	0.818747	925	2	0.48545	3.44e-06	0.000413	8	7	0.48545
Sc5d	10	0.13344	0.411804	444	1	0.40764	3.44e-06	0.000413	9	8	0.40764
Srebf2	10	0.99998	0.999997	1235	0	0.52323	3.44e-06	0.000413	10	9	0.52323
Dhcr7	9	0.99676	0.999997	1228	0	0.42368	3.44e-06	0.000413	11	8	0.42368
Sqle	10	0.98956	0.999983	1224	0	0.44796	3.44e-06	0.000413	12	8	0.44796
Hnrnpll	10	0.88536	0.960568	1131	1	0.51031	1.03e-05	0.001142	13	7	0.51031
Plcb3	10	1	0.999997	1237	0	0.30385	1.72e-05	0.001768	14	9	0.30385
Carm1	9	1	0.999997	1236	0	0.26992	2.41e-05	0.00231	15	9	0.26992
Hsd17b7	10	0.66358	0.859492	969	2	0.29744	3.1e-05	0.002785	16	6	0.29744
Hdac3	9	0.89396	0.966283	1134	0	0.39574	3.78e-05	0.003203	17	7	0.39574
Icmt	8	0.92732	0.972256	1172	0	0.47918	4.47e-05	0.003575	18	7	0.47918
Msmo1	9	0.98955	0.999983	1223	0	0.32364	0.00016169	0.012246	19	7	0.32364
Stt3b	10	0.7243	0.883628	1014	1	0.28233	0.00019609	0.014109	20	8	0.28233
Rce1	8	0.082473	0.336227	337	2	0.22585	0.00036122	0.024752	21	5	0.22585
Zdhhc8	10	0.38005	0.670889	742	2	0.19313	0.00043691	0.028578	22	7	0.19313
Ran	8	0.95664	0.982257	1201	0	0.54043	0.00047131	0.029488	23	5	0.54043
Pggt1b	9	0.79205	0.919167	1064	1	0.2868	0.000547	0.032797	24	7	0.2868
Arf3	9	0.60465	0.819298	931	1	0.18639	0.0011043	0.06112	25	7	0.18639
Pcyt1a	10	0.8176	0.929688	1082	1	0.20173	0.0011043	0.06112	26	8	0.20173
Ebp	9	0.15772	0.440422	485	2	0.24478	0.0012006	0.062649	27	6	0.24478
Degs2	10	0.73619	0.888487	1027	1	0.22271	0.0012419	0.062649	28	8	0.22271
1700055N04Rik	10	0.3928	0.676428	756	1	0.22137	0.0012626	0.062649	29	7	0.22137
Lss	6	0.48072	0.745855	826	1	0.31265	0.0014552	0.069802	30	3	0.31265
Pibf1	9	0.32636	0.624134	690	1	0.26248	0.0022465	0.10428	31	5	0.26248
Dagla	10	0.3431	0.636511	710	2	0.13898	0.0029552	0.13289	32	6	0.13898
Hibch	8	0.75545	0.900322	1037	1	0.19409	0.0030652	0.133663	33	5	0.19409
Furin	10	0.81096	0.929688	1074	1	0.26986	0.0033955	0.138748	34	7	0.26986
Sin3a	10	0.22325	0.540846	556	1	0.1936	0.0034024	0.138748	35	6	0.1936
Acat1	9	0.31923	0.619934	682	3	0.13013	0.003485	0.138748	36	6	0.13013
Ncor1	10	0.68011	0.870425	978	2	0.19763	0.0035675	0.138748	37	6	0.19763
Scd1	10	0.60465	0.819298	932	2	0.19984	0.0039803	0.15073	38	7	0.19984
Psat1	9	0.75546	0.900322	1038	1	0.26168	0.0042487	0.156766	39	7	0.26168
Dad1	9	0.94671	0.978672	1193	0	0.2714	0.004462	0.16052	40	5	0.2714
Tbl1x	8	0.32636	0.624134	688	1	0.18804	0.0066569	0.228312	41	5	0.18804
Kdsr	9	0.81097	0.929688	1075	1	0.28863	0.0066637	0.228312	42	5	0.28863
B4galt2	9	0.92915	0.972256	1175	0	0.13538	0.0073174	0.239761	43	3	0.13538
Adipor1	9	0.9467	0.978672	1190	0	0.1959	0.0073311	0.239761	44	4	0.1959
Nr2f2	10	0.99956	0.999997	1233	0	0.27239	0.0077646	0.248295	45	7	0.27239
Dnaja1	9	0.98125	0.997193	1216	0	0.34098	0.0081568	0.250158	46	5	0.34098
Nsdhl	10	0.99903	0.999997	1230	0	0.25458	0.0081706	0.250158	47	7	0.25458
Kpnb1	9	0.52757	0.770734	878	2	0.23262	0.0098907	0.292178	48	4	0.23262
Ncor2	9	0.77297	0.909569	1048	1	0.16722	0.010111	0.292178	49	5	0.16722
Plcxd2	10	0.99885	0.999997	1229	0	0.18138	0.010152	0.292178	50	7	0.18138
Bdh1	10	0.6801	0.870425	977	2	0.13475	0.010875	0.294554	51	6	0.13475
B3gnt5	8	0.97257	0.992687	1210	0	0.21567	0.010964	0.294554	52	6	0.21567
Ttpa	10	0.9483	0.978909	1194	0	0.12874	0.010992	0.294554	53	3	0.12874
Scgb1b2	9	0.51018	0.759256	857	2	0.14392	0.011053	0.294554	54	5	0.14392
Plscr4	10	0.19121	0.481361	538	2	0.12981	0.011336	0.29658	55	6	0.12981
Prmt7	9	0.8281	0.935896	1087	1	0.20678	0.013008	0.328557	56	5	0.20678
Smpd4	10	0.91717	0.972256	1159	0	0.19104	0.013014	0.328557	57	5	0.19104
Rbm14	10	0.48613	0.745855	838	2	0.14247	0.014095	0.343766	58	4	0.14247
Tbl1xr1	9	0.033098	0.215649	215	3	0.027997	0.014968	0.357457	59	5	0.027997
Prmt6	9	0.70735	0.878205	999	1	0.13135	0.015175	0.357457	60	4	0.13135
Fntb	9	0.7896	0.918547	1060	1	0.18525	0.015505	0.357457	61	4	0.18525
Ldlr	9	0.48664	0.745855	841	2	0.12241	0.01565	0.357457	62	6	0.12241
Mtmr6	10	0.63184	0.837198	950	1	0.17605	0.017039	0.383122	63	4	0.17605
Galc	9	0.06779	0.295605	318	2	0.080684	0.017728	0.386664	64	5	0.080684
Acsm3	10	0.5023	0.759256	850	1	0.16438	0.017734	0.386664	65	6	0.16438
Vldlr	10	0.2345	0.543583	578	3	0.11703	0.019083	0.409217	66	5	0.11703
St3gal3	9	0.99965	0.999997	1234	0	0.20849	0.019338	0.409217	67	6	0.20849
Slc37a2	9	0.9846	0.997655	1218	0	0.14193	0.020604	0.424823	68	5	0.14193
Hexb	9	0.28977	0.605203	639	2	0.071213	0.020665	0.424823	69	6	0.071213
Far1	9	0.83754	0.937418	1098	1	0.16003	0.021519	0.436132	70	6	0.16003
Tecr	10	0.83754	0.937418	1097	1	0.1317	0.022509	0.438386	71	4	0.1317
Mtmr4	10	0.9994	0.999997	1231	0	0.20879	0.022516	0.438386	72	4	0.20879
Cyp2j13	10	0.019331	0.183005	149	2	0.085597	0.022544	0.438386	73	3	0.085597
Ptgs1	10	0.96387	0.987192	1206	0	0.13273	0.022902	0.439406	74	5	0.13273
Osbpl10	6	0.0032992	0.08329	57	2	0.012895	0.023266	0.440529	75	2	0.012895
Ptges2	10	0.51654	0.759256	872	1	0.16129	0.025902	0.46982	76	6	0.16129
Plin2	9	0.16415	0.444009	504	2	0.042985	0.025957	0.46982	77	5	0.042985
Hdlbp	10	0.12187	0.404207	404	3	0.088352	0.02628	0.46982	78	4	0.088352
A4galt	10	0.13507	0.411804	449	2	0.10107	0.027002	0.46982	79	4	0.10107
Rab4a	9	0.37581	0.670889	733	2	0.12468	0.027009	0.46982	80	4	0.12468
Crabp1	9	0.26968	0.587075	616	3	0.05846	0.027085	0.46982	81	5	0.05846
St6galnac5	8	0.51018	0.759256	858	2	0.046943	0.027099	0.46982	82	3	0.046943
Lypla1	10	0.12075	0.404207	395	4	-0.044077	0.028117	0.481671	83	2	-0.044077
Coq2	10	0.54527	0.787615	882	1	0.15596	0.02961	0.491237	84	5	0.15596
Vac14	10	0.94373	0.978672	1187	0	0.18873	0.02961	0.491237	85	5	0.18873
Lsr	9	0.054387	0.259499	286	3	0.046419	0.0297	0.491237	86	4	0.046419
Zdhhc3	10	0.12188	0.404207	407	3	0.089645	0.030952	0.500779	87	3	0.089645
Pdhx	10	0.058336	0.269056	301	2	0.15621	0.030972	0.500779	88	4	0.15621
Cyp4a14	10	0.34339	0.636511	712	3	0.10261	0.0325	0.519637	89	4	0.10261
Acadm	9	0.23666	0.543583	582	1	0.10457	0.033938	0.536666	90	5	0.10457
Cpne1	10	0.55555	0.787615	897	2	0.1343	0.034915	0.546115	91	4	0.1343
Ppapdc1a	10	0.70528	0.878205	993	2	0.087003	0.035486	0.549079	92	4	0.087003
Pitpnm1	10	0.59758	0.818747	924	2	0.07513	0.041527	0.592893	93	4	0.07513
Phyhip	9	0.92651	0.972256	1165	0	0.15565	0.045387	0.592893	94	4	0.15565
Esyt2	10	0.51579	0.759256	869	2	0.10483	0.046316	0.592893	95	4	0.10483
Asah1	10	0.27791	0.588225	630	2	0.12293	0.047314	0.592893	96	5	0.12293
Apon	10	0.83568	0.937418	1091	1	0.15414	0.047919	0.592893	97	5	0.15414
Ugt8a	10	0.26968	0.587075	615	3	0.022102	0.048002	0.592893	98	3	0.022102
Cpt2	10	0.88048	0.958423	1128	1	0.1108	0.048002	0.592893	99	6	0.1108
Dlat	10	0.70527	0.878205	992	2	0.10851	0.048325	0.592893	100	4	0.10851
Phospho1	9	0.027346	0.196955	191	2	0.049672	0.048325	0.592893	101	4	0.049672
Plaa	10	0.15393	0.439504	480	4	0.056923	0.048621	0.592893	102	5	0.056923
Impa2	10	0.92693	0.972256	1171	0	0.106	0.049061	0.592893	103	5	0.106
Fabp12	10	0.38137	0.670889	748	3	0.043834	0.049089	0.592893	104	4	0.043834
Tm7sf2	9	0.31923	0.619934	681	1	0.089975	0.049089	0.592893	105	3	0.089975
Pcsk5	10	0.29214	0.605203	641	2	0.033488	0.049096	0.592893	106	4	0.033488
Cyp2j5	10	0.43662	0.713089	795	1	0.11783	0.049171	0.592893	107	3	0.11783
Ppargc1b	10	0.43722	0.713089	796	2	0.11443	0.049178	0.592893	108	4	0.11443
Inpp5b	10	0.15391	0.439504	474	3	0.064907	0.049199	0.592893	109	6	0.064907
Acbd7	10	0.11579	0.404207	389	4	0.013897	0.049261	0.592893	110	2	0.013897
Pnlip	10	0.95659	0.982257	1199	0	0.18517	0.049261	0.592893	111	5	0.18517
Cga	9	0.90876	0.969391	1154	0	0.16344	0.049357	0.592893	112	5	0.16344
Tmem55a	10	0.12999	0.407677	436	2	0.052187	0.049467	0.592893	113	3	0.052187
Lbr	10	0.26526	0.587075	598	3	0.080273	0.049625	0.592893	114	4	0.080273
Smpd1	10	0.26295	0.587075	595	1	0.13185	0.049667	0.592893	115	5	0.13185
Egln3	10	0.31917	0.619934	679	3	0.055774	0.050107	0.592893	116	3	0.055774
Lrp5	10	0.77972	0.912395	1054	1	0.13725	0.050114	0.592893	117	5	0.13725
A2m	10	0.72461	0.883628	1015	1	0.086216	0.050114	0.592893	118	3	0.086216
Acacb	10	0.50759	0.759256	855	2	0.058753	0.050114	0.592893	119	3	0.058753
Lipf	9	0.87279	0.952195	1126	0	0.17143	0.051242	0.592893	120	3	0.17143
Gnpat	9	0.080911	0.333669	331	3	0.079357	0.051972	0.592893	121	4	0.079357
Leprot	9	0.37582	0.670889	735	2	0.054696	0.053664	0.592893	122	5	0.054696
Cers4	10	0.90122	0.966283	1143	0	0.143	0.053664	0.592893	123	5	0.143
Esr2	10	0.78961	0.918547	1062	1	0.10537	0.053678	0.592893	124	4	0.10537
Lrp8	6	0.5822	0.812951	909	1	0.10722	0.05418	0.592893	125	3	0.10722
Stard4	10	0.97268	0.992687	1211	0	0.12535	0.054263	0.592893	126	5	0.12535
Tnr	10	0.054132	0.259499	282	4	0.069609	0.054483	0.592893	127	4	0.069609
Far2	8	0.55555	0.787615	895	1	0.1333	0.05449	0.592893	128	5	0.1333
Alg1	10	0.18952	0.481361	531	3	-0.017359	0.054497	0.592893	129	2	-0.017359
Osbpl11	9	0.12275	0.404207	418	3	0.029454	0.055529	0.592893	130	5	0.029454
Olr1	8	0.72209	0.883628	1011	1	0.19049	0.055536	0.592893	131	4	0.19049
Mtmr14	10	0.35398	0.650112	717	1	0.11273	0.056506	0.592893	132	5	0.11273
Elovl5	9	0.92688	0.972256	1169	0	0.14999	0.057304	0.592893	133	5	0.14999
Sorl1	10	0.78961	0.918547	1061	1	0.13358	0.057304	0.592893	134	4	0.13358
Srd5a2	9	0.90533	0.969321	1149	0	0.099836	0.057311	0.592893	135	5	0.099836
Nrip1	10	0.64934	0.847932	962	1	0.13708	0.057676	0.592893	136	5	0.13708
Scp2	9	0.10896	0.404207	360	3	0.023372	0.057676	0.592893	137	3	0.023372
Hexdc	10	0.39282	0.676428	757	3	-0.018268	0.057682	0.592893	138	1	-0.018268
Rxra	10	0.77333	0.909569	1051	1	0.12502	0.059994	0.59621	139	4	0.12502
Apol9b	10	0.77301	0.909569	1049	1	0.11284	0.060063	0.59621	140	4	0.11284
Eci1	9	0.023603	0.185657	178	3	0.0025191	0.060063	0.59621	141	5	0.0025191
Apoe	6	0.62733	0.835311	947	1	0.040574	0.060077	0.59621	142	2	0.040574
Gpcpd1	9	0.51654	0.759256	871	2	0.12615	0.062086	0.607766	143	4	0.12615
Zdhhc15	10	0.92669	0.972256	1168	0	0.13598	0.063799	0.614092	144	4	0.13598
Gpd1l	10	0.93036	0.972256	1177	0	0.11069	0.063806	0.614092	145	5	0.11069
Nr1h4	9	0.022282	0.185657	155	2	0.20535	0.064012	0.614092	146	4	0.20535
Pld2	10	0.10896	0.404207	362	1	0.098403	0.065519	0.623241	147	5	0.098403
Sra1	6	0.7366	0.888487	1031	1	0.14943	0.067109	0.631172	148	3	0.14943
Arsi	9	0.51408	0.759256	863	2	0.08987	0.068079	0.632098	149	3	0.08987
Ang	10	0.38136	0.670889	747	3	0.081189	0.068086	0.632098	150	3	0.081189
Cyp2c29	10	0.65441	0.852623	967	2	0.13506	0.070274	0.640086	151	5	0.13506
Inpp5j	10	0.0013658	0.045523	41	4	-0.058706	0.070281	0.640086	152	3	-0.058706
Osbp	10	0.91103	0.970374	1155	0	0.15907	0.070281	0.640086	153	5	0.15907
Cbr4	10	0.23202	0.543583	564	1	0.083157	0.071141	0.643845	154	3	0.083157
Fads3	10	0.34054	0.636511	703	2	0.089794	0.071684	0.644709	155	4	0.089794
Ch25h	8	0.86921	0.952195	1118	0	0.071021	0.07317	0.651235	156	4	0.071021
Rftn1	10	0.3431	0.636511	711	1	0.099088	0.073315	0.651235	157	5	0.099088
Rad54l2	10	0.99084	0.999997	1225	0	0.18913	0.073879	0.65142	158	5	0.18913
Aldh7a1	9	0.74694	0.892753	1035	1	0.19083	0.075578	0.65142	159	5	0.19083
Gdf1	6	0.96625	0.988927	1207	0	0.18279	0.075592	0.65142	160	3	0.18279
Acad11	10	0.58943	0.814853	916	1	0.10108	0.075592	0.65142	161	5	0.10108
Ddost	10	0.94159	0.978672	1185	0	0.17922	0.075599	0.65142	162	3	0.17922
B4galt4	10	0.16413	0.444009	502	1	0.061164	0.076287	0.653436	163	4	0.061164
Pla2g16	9	0.7695	0.909569	1043	1	0.093309	0.07725	0.657771	164	3	0.093309
Atp8b1	10	0.52398	0.766265	877	1	0.11774	0.078977	0.668521	165	5	0.11774
Mboat2	10	0.51994	0.763462	874	2	0.070095	0.082081	0.690724	166	5	0.070095
St3gal4	10	0.7366	0.888487	1030	1	0.15424	0.082899	0.693559	167	4	0.15424
Cyb5r3	10	0.54797	0.787615	888	2	0.09277	0.084062	0.697115	168	5	0.09277
Stard8	10	0.45529	0.733776	805	2	0.017596	0.084688	0.697115	169	3	0.017596
Lipg	10	0.17698	0.457232	527	1	0.091884	0.084778	0.697115	170	5	0.091884
Pla2g1b	10	0.48722	0.745855	844	1	0.11139	0.085335	0.69771	171	5	0.11139
Apoc2	9	0.90182	0.966283	1148	0	0.14675	0.087262	0.705501	172	5	0.14675
Akr1cl	9	0.35795	0.651819	721	2	0.10186	0.087268	0.705501	173	4	0.10186
Cyp7b1	10	0.023301	0.185657	170	4	0.0060899	0.088294	0.709801	174	3	0.0060899
Inpp1	10	0.58176	0.812951	904	1	0.085609	0.09011	0.715257	175	5	0.085609
Cptp	9	0.72209	0.883628	1012	1	0.14495	0.095422	0.715257	176	5	0.14495
Cyp4f15	10	0.23684	0.543583	584	3	0.0032149	0.095566	0.715257	177	3	0.0032149
Mvd	9	0.16212	0.441492	500	2	-0.0053855	0.095566	0.715257	178	3	-0.0053855
Naa20	9	0.957	0.982257	1203	0	0.23719	0.095566	0.715257	179	4	0.23719
Cyp2d10	10	0.13507	0.411804	447	3	0.045041	0.095566	0.715257	180	3	0.045041
Rdh12	9	0.98465	0.997655	1220	0	0.15921	0.095573	0.715257	181	5	0.15921
Acbd4	10	0.12188	0.404207	411	4	0.025639	0.095573	0.715257	182	2	0.025639
Ncf1	10	0.26527	0.587075	599	1	0.047763	0.095573	0.715257	183	3	0.047763
Pigv	10	0.56724	0.798691	903	2	0.021578	0.095718	0.715257	184	3	0.021578
Cpne7	10	0.034853	0.221962	220	2	0.042159	0.095931	0.715257	185	4	0.042159
Nudt11	6	0.42578	0.705031	787	2	0.082743	0.095931	0.715257	186	2	0.082743
Slc27a4	10	0.013909	0.156907	122	4	0.02515	0.097548	0.720928	187	3	0.02515
B3galt2	9	0.080918	0.333669	334	3	0.042138	0.098188	0.720928	188	3	0.042138
Lipc	10	0.55491	0.787615	893	2	0.045881	0.098195	0.720928	189	4	0.045881
Dbi	10	0.94159	0.978672	1184	0	0.077451	0.099282	0.72521	190	3	0.077451
Aldh1a3	10	0.037743	0.224198	232	2	0.022173	0.1022	0.731811	191	4	0.022173
Fdps	10	0.88537	0.960568	1133	1	0.13025	0.1022	0.731811	192	3	0.13025
Plce1	10	0.32636	0.624134	689	2	0.071179	0.10221	0.731811	193	5	0.071179
Hadh	9	0.72015	0.883628	1009	1	0.1404	0.10222	0.731811	194	3	0.1404
Cyp2b13	9	0.99565	0.999997	1227	0	0.19081	0.10422	0.742452	195	5	0.19081
Nr5a2	9	0.38836	0.676428	751	2	0.055033	0.11176	0.786887	196	5	0.055033
Hmgcr	9	0.99231	0.999997	1226	0	0.22041	0.11176	0.786887	197	5	0.22041
Slc18a2	10	0.4855	0.745855	832	2	0.054868	0.11402	0.789261	198	5	0.054868
Plscr1	10	0.27547	0.587275	623	3	0.0017238	0.11403	0.789261	199	5	0.0017238
Elovl1	10	0.15308	0.439504	473	2	0.10119	0.11463	0.789261	200	4	0.10119
Acot6	10	0.98629	0.998082	1222	0	0.1893	0.11629	0.796865	201	5	0.1893
Osbpl8	10	0.64514	0.846264	961	2	0.076492	0.11784	0.799855	202	5	0.076492
B3galt1	10	0.15788	0.440422	488	1	0.048257	0.11784	0.799855	203	3	0.048257
Cyp4a10	10	0.73095	0.88613	1023	1	0.099237	0.12252	0.823887	204	5	0.099237
Lcat	10	0.052082	0.259327	281	4	-0.011981	0.12252	0.823887	205	3	-0.011981
Pcyox1l	10	0.40097	0.681666	768	3	0.026824	0.12541	0.836244	206	5	0.026824
Lipa	10	0.3292	0.624134	697	3	0.057927	0.12552	0.836244	207	4	0.057927
Oxct2b	10	0.23203	0.543583	569	2	0.074515	0.14194	0.853589	208	5	0.074515
Tpte	10	0.32854	0.624134	693	3	0.073934	0.14213	0.853589	209	5	0.073934
Abhd3	9	0.039814	0.224714	246	2	0.017138	0.14214	0.853589	210	4	0.017138
Mcee	10	0.74439	0.892653	1034	1	0.1261	0.14231	0.853589	211	4	0.1261
Cyp11b2	9	0.03486	0.221962	221	4	0.0092762	0.14304	0.853589	212	3	0.0092762
Mall	9	0.028585	0.201636	201	3	-0.011799	0.14465	0.853589	213	3	-0.011799
Rbp4	10	0.43722	0.713089	799	3	0.023464	0.14484	0.853589	214	3	0.023464
Retsat	10	0.058329	0.269056	299	4	0.010786	0.14665	0.853589	215	3	0.010786
Mtmr7	10	0.48664	0.745855	842	1	0.083612	0.14865	0.853589	216	5	0.083612
Mmaa	10	0.85007	0.943868	1107	1	0.075112	0.15276	0.853589	217	4	0.075112
Fig4	10	0.43855	0.713089	803	1	0.085571	0.15342	0.853589	218	3	0.085571
Ache	9	0.62327	0.835311	936	1	0.074538	0.15477	0.853589	219	3	0.074538
Prex1	10	0.92653	0.972256	1167	0	0.085738	0.15605	0.853589	220	5	0.085738
Srd5a3	9	0.17375	0.452943	518	3	0.09872	0.15605	0.853589	221	3	0.09872
Pitpnm2	10	0.0077577	0.112386	97	2	0.025875	0.15605	0.853589	222	5	0.025875
B3gnt1	16	0.028454	0.201636	198	4	0.022162	0.15605	0.853589	223	5	0.022162
Arv1	10	0.98121	0.997193	1214	0	0.10619	0.15605	0.853589	224	4	0.10619
Bmp1	10	0.20034	0.491966	550	2	0.056412	0.15605	0.853589	225	4	0.056412
Pigq	10	0.17374	0.452943	511	3	0.032761	0.15605	0.853589	226	4	0.032761
Chpt1	8	0.41077	0.690245	780	1	0.071375	0.15605	0.853589	227	4	0.071375
Ebpl	10	0.19121	0.481361	537	4	0.042927	0.15616	0.853589	228	2	0.042927
Acss2	10	0.055543	0.259499	298	2	0.024602	0.15786	0.853589	229	5	0.024602
Itpr3	10	0.72642	0.883628	1020	1	0.067618	0.16228	0.853589	230	4	0.067618
Vapa	10	0.62808	0.835311	948	2	0.067884	0.16229	0.853589	231	5	0.067884
Acer2	10	0.67816	0.870425	972	1	0.064418	0.16731	0.853589	232	5	0.064418
Mccc1	10	0.50687	0.759256	853	1	0.10147	0.16732	0.853589	233	4	0.10147
Pitpnm3	10	0.40098	0.681666	770	2	0.04223	0.16732	0.853589	234	5	0.04223
Rdh13	9	0.42657	0.705031	791	2	0.07209	0.16734	0.853589	235	3	0.07209
Mbtps2	6	0.49103	0.746933	849	1	0.098718	0.16735	0.853589	236	3	0.098718
Acot2	9	0.12824	0.407677	432	1	0.077675	0.16737	0.853589	237	4	0.077675
Rarres2	9	0.13507	0.411804	451	3	0.0096852	0.16737	0.853589	238	2	0.0096852
Sh3kbp1	9	0.54527	0.787615	881	1	0.036682	0.16754	0.853589	239	4	0.036682
Oc90	10	0.15788	0.440422	487	4	-0.012913	0.17635	0.853589	240	2	-0.012913
Cyp2j6	10	0.012423	0.152788	115	2	0.033342	0.17637	0.853589	241	3	0.033342
Prdx6	10	0.01395	0.156907	124	2	0.035705	0.17637	0.853589	242	5	0.035705
Pnpla8	9	0.96363	0.987192	1204	0	0.14349	0.17656	0.853589	243	4	0.14349
Scgb2b2	8	0.95479	0.982257	1197	0	0.11076	0.17657	0.853589	244	4	0.11076
Mlycd	10	0.15393	0.439504	481	3	0.03665	0.17657	0.853589	245	3	0.03665
Dlst	10	0.51295	0.759256	859	2	0.077957	0.17657	0.853589	246	5	0.077957
Apol9a	10	0.84146	0.938218	1100	1	0.1547	0.17658	0.853589	247	5	0.1547
Esrra	9	0.49	0.746933	846	2	0.04314	0.17836	0.853589	248	3	0.04314
Rchy1	9	0.059795	0.273157	304	3	-0.0065663	0.17837	0.853589	249	3	-0.0065663
Hsdl1	10	0.31875	0.619934	672	3	0.084967	0.17923	0.853589	250	3	0.084967
Aloxe3	10	0.7695	0.909569	1042	1	0.084799	0.18119	0.853589	251	4	0.084799
Cyp2r1	10	0.48619	0.745855	840	2	0.077839	0.1813	0.853589	252	5	0.077839
Cpt1c	10	0.31314	0.618968	670	2	0.045546	0.18132	0.853589	253	3	0.045546
Pon3	10	0.83663	0.937418	1096	1	0.12198	0.18132	0.853589	254	5	0.12198
Esyt3	10	0.058935	0.270086	303	3	-0.034241	0.18132	0.853589	255	5	-0.034241
Pld1	10	0.03786	0.224198	234	2	-0.027348	0.18132	0.853589	256	3	-0.027348
Hhat	10	0.92651	0.972256	1166	0	0.033754	0.18205	0.853589	257	5	0.033754
Scgb2b24	10	0.29868	0.612146	648	3	-0.012589	0.18205	0.853589	258	4	-0.012589
Insig1	9	0.11481	0.404207	377	2	-0.0022914	0.18205	0.853589	259	2	-0.0022914
Pmp2	9	0.82481	0.934989	1086	1	0.07176	0.18205	0.853589	260	3	0.07176
Mettl6	10	0.70789	0.878205	1003	2	0.084367	0.18205	0.853589	261	3	0.084367
Pnpla3	10	0.72112	0.883628	1010	1	0.12705	0.18205	0.853589	262	4	0.12705
Loxhd1	10	0.19368	0.481361	546	3	-0.014122	0.18205	0.853589	263	2	-0.014122
Fam213b	10	0.54591	0.787615	884	2	0.066889	0.18628	0.853589	264	3	0.066889
Coq5	9	0.58176	0.812951	905	2	0.091177	0.18726	0.853589	265	4	0.091177
Hsd17b14	10	0.08248	0.336227	338	3	-0.01822	0.18727	0.853589	266	3	-0.01822
St8sia1	9	0.64514	0.846264	960	1	0.056517	0.18727	0.853589	267	4	0.056517
Pafah1b2	8	0.51409	0.759256	865	2	0.015787	0.18844	0.853589	268	4	0.015787
Fabp2	10	0.52165	0.76363	875	1	0.018222	0.18856	0.853589	269	4	0.018222
Abo	10	0.049949	0.255142	266	4	-0.043114	0.18923	0.853589	270	4	-0.043114
Acad8	9	0.26895	0.587075	609	3	0.029285	0.18924	0.853589	271	3	0.029285
Slco1a6	9	0.027367	0.196955	195	4	0.0035948	0.18924	0.853589	272	3	0.0035948
Rdh7	9	0.39917	0.681666	766	1	0.087377	0.18953	0.853589	273	3	0.087377
Gdpd5	9	0.84293	0.938218	1102	1	0.069396	0.18967	0.853589	274	4	0.069396
Mogat1	10	0.83568	0.937418	1092	1	0.12285	0.19118	0.853589	275	4	0.12285
Nr1i2	10	0.30881	0.617675	663	2	0.083966	0.19456	0.853589	276	4	0.083966
Plcl2	10	0.85232	0.945636	1108	1	0.058754	0.19456	0.853589	277	4	0.058754
Slc27a2	8	0.21056	0.514423	554	2	-0.0062778	0.19457	0.853589	278	2	-0.0062778
Apod	9	0.86921	0.952195	1114	0	0.10663	0.19457	0.853589	279	3	0.10663
Nmt2	10	0.1103	0.404207	369	2	0.036352	0.19696	0.853589	280	3	0.036352
Akp3	8	0.27791	0.588225	629	3	0.017089	0.19698	0.853589	281	4	0.017089
Ggta1	9	0.6247	0.835311	940	2	0.0091234	0.19698	0.853589	282	2	0.0091234
St3gal2	10	0.62392	0.835311	938	2	0.073678	0.19773	0.853589	283	3	0.073678
Hadhb	10	0.78585	0.916399	1059	1	0.06168	0.19773	0.853589	284	4	0.06168
Lpin1	10	0.61983	0.835311	935	2	0.03962	0.19856	0.853589	285	3	0.03962
Aldh3b2	10	0.42723	0.705031	793	2	0.092249	0.19932	0.853589	286	4	0.092249
Grasp	10	0.64935	0.847932	966	2	0.043136	0.19948	0.853589	287	2	0.043136
Aldh2	9	0.85715	0.948513	1110	1	0.12348	0.19963	0.853589	288	3	0.12348
Fads1	10	0.31309	0.618968	667	3	0.054276	0.19992	0.853589	289	4	0.054276
Cyp3a41a	9	0.7977	0.923218	1066	1	0.084281	0.19992	0.853589	290	4	0.084281
Wbscr22	10	0.024078	0.187471	181	4	-0.025132	0.19992	0.853589	291	3	-0.025132
Aoah	9	0.13853	0.416224	454	2	0.023418	0.19992	0.853589	292	4	0.023418
Pebp1	9	0.76918	0.909569	1040	1	0.078676	0.2006	0.853589	293	3	0.078676
Dhrs9	10	0.049935	0.255142	264	4	-0.071444	0.20061	0.853589	294	4	-0.071444
Ogt	9	0.55555	0.787615	896	2	0.05575	0.20061	0.853589	295	3	0.05575
Ggt1	10	0.15393	0.439504	477	3	0.03603	0.20176	0.853589	296	4	0.03603
Paqr8	9	0.82827	0.935896	1088	1	0.056903	0.20278	0.853589	297	1	0.056903
Sec14l4	10	0.6352	0.838467	954	2	0.032063	0.2042	0.853589	298	2	0.032063
Hmgcs2	8	0.7243	0.883628	1013	1	0.10787	0.2042	0.853589	299	4	0.10787
Pgap1	10	0.044816	0.240635	261	2	0.048118	0.2042	0.853589	300	3	0.048118
Hoxa1	10	0.78019	0.912395	1057	1	0.095759	0.20497	0.853589	301	4	0.095759
Pld4	10	0.30971	0.617675	665	3	0.0086192	0.20567	0.853589	302	3	0.0086192
Ahcyl1	9	0.23303	0.543583	573	1	0.05592	0.20567	0.853589	303	4	0.05592
Acot5	9	0.03528	0.222664	224	2	-0.0036415	0.20607	0.853589	304	4	-0.0036415
Syp	9	0.86921	0.952195	1117	0	0.11901	0.20607	0.853589	305	3	0.11901
Acaa1a	8	0.17374	0.452943	509	2	0.050767	0.20641	0.853589	306	2	0.050767
Plbd1	9	0.16212	0.441492	498	3	0.02083	0.20661	0.853589	307	4	0.02083
B4galt6	9	0.70734	0.878205	997	1	0.13802	0.2073	0.853589	308	4	0.13802
Nr3c1	10	0.054497	0.259499	289	4	-0.029024	0.20908	0.853589	309	2	-0.029024
St6galnac3	10	0.92366	0.972256	1162	0	0.083351	0.20909	0.853589	310	4	0.083351
Phb2	9	0.027367	0.196955	193	5	-0.13513	0.21065	0.853589	311	1	-0.13513
Esyt1	9	0.039821	0.224714	248	2	0.011206	0.21066	0.853589	312	2	0.011206
St8sia6	10	0.29286	0.605203	644	3	0.066616	0.21099	0.853589	313	4	0.066616
Pnliprp2	10	0.51578	0.759256	867	2	0.081497	0.21099	0.853589	314	4	0.081497
Pla2g10	9	0.80647	0.926925	1073	1	0.11519	0.21118	0.853589	315	4	0.11519
Slc25a17	10	0.51408	0.759256	862	2	0.013153	0.21118	0.853589	316	2	0.013153
Rufy1	10	0.055426	0.259499	292	3	0.022735	0.21119	0.853589	317	4	0.022735
Neu4	10	0.55556	0.787615	898	2	0.063126	0.21139	0.853589	318	3	0.063126
Cd36	9	0.80194	0.923218	1071	1	0.049276	0.21445	0.853589	319	2	0.049276
Hacd1	9	0.002157	0.063346	49	5	-0.042658	0.21746	0.853589	320	2	-0.042658
Gdpd2	6	0.23203	0.543583	567	1	0.050549	0.22005	0.853589	321	2	0.050549
Mid1ip1	10	0.018842	0.179628	144	5	-0.012554	0.22005	0.853589	322	4	-0.012554
Prex2	10	0.70789	0.878205	1002	1	0.13979	0.22005	0.853589	323	4	0.13979
Rasl2-9	9	0.47721	0.745855	824	2	0.10394	0.22074	0.853589	324	4	0.10394
Pbp2	10	0.1912	0.481361	535	3	-0.031718	0.22074	0.853589	325	3	-0.031718
Gla	9	0.85645	0.948513	1109	1	0.11742	0.22131	0.853589	326	3	0.11742
Mttp	10	0.41664	0.695522	784	3	0.022245	0.22131	0.853589	327	3	0.022245
Acbd6	10	0.71977	0.883628	1008	1	0.003011	0.22131	0.853589	328	4	0.003011
Smarcd3	10	0.43822	0.713089	801	3	-0.021199	0.22147	0.853589	329	2	-0.021199
Acat3	6	0.11482	0.404207	382	3	0.0021881	0.22148	0.853589	330	2	0.0021881
Galntl5	10	0.8847	0.960568	1130	1	0.062259	0.22175	0.853589	331	4	0.062259
Acsf3	10	0.034853	0.221962	218	3	-0.04825	0.22175	0.853589	332	4	-0.04825
Cxcl16	9	0.15219	0.439504	472	1	0.041663	0.223	0.853589	333	3	0.041663
Rarb	7	0.471	0.74451	818	2	0.039674	0.22574	0.853589	334	2	0.039674
Cyp2j11	10	0.039717	0.224714	245	4	-0.02135	0.22621	0.853589	335	2	-0.02135
Rdh16	10	0.13852	0.416224	453	1	0.023333	0.22621	0.853589	336	4	0.023333
Sptlc1	9	0.51374	0.759256	861	1	0.043536	0.22716	0.853589	337	4	0.043536
Slc10a1	10	0.32756	0.624134	691	2	0.091483	0.22716	0.853589	338	4	0.091483
Pigx	9	0.81554	0.929688	1079	1	0.058258	0.22716	0.853589	339	3	0.058258
Dhrsx	6	0.30881	0.617675	662	2	0.022241	0.22897	0.853589	340	3	0.022241
Sptssa	9	0.29314	0.605203	646	2	0.08482	0.22898	0.853589	341	4	0.08482
Ptgr2	9	0.48072	0.745855	827	1	0.071661	0.22991	0.853589	342	2	0.071661
Cers5	10	0.02328	0.185657	167	5	-0.039793	0.22993	0.853589	343	2	-0.039793
Pla2g4c	9	0.069813	0.29722	325	3	0.047026	0.22993	0.853589	344	3	0.047026
Plcl1	10	0.0042969	0.087803	65	5	-0.10147	0.22993	0.853589	345	2	-0.10147
Cyp2b9	8	0.37576	0.670889	731	2	0.032261	0.22993	0.853589	346	4	0.032261
Acot1	9	0.22325	0.540846	557	3	0.0012555	0.22993	0.853589	347	3	0.0012555
Cyp11a1	10	0.93036	0.972256	1176	0	0.1001	0.22993	0.853589	348	4	0.1001
Sp1	10	0.0002993	0.017228	25	4	-0.19713	0.22993	0.853589	349	1	-0.19713
Amacr	10	0.20034	0.491966	551	3	-0.0018147	0.23056	0.853589	350	2	-0.0018147
Bdh2	9	0.37548	0.670889	728	2	0.039317	0.23062	0.853589	351	4	0.039317
Mecr	9	0.05019	0.255142	275	4	-0.024976	0.23063	0.853589	352	3	-0.024976
Lrp1	10	0.054394	0.259499	287	4	-0.017585	0.23086	0.853589	353	3	-0.017585
Ncoa1	10	0.055419	0.259499	291	1	0.030889	0.23086	0.853589	354	4	0.030889
Ptar1	10	0.68849	0.87137	987	2	0.087187	0.23121	0.853589	355	3	0.087187
Ncoa2	10	0.00025114	0.016295	19	4	-0.10933	0.23121	0.853589	356	2	-0.10933
Dhrs7	8	0.74362	0.892653	1033	1	0.031935	0.23121	0.853589	357	3	0.031935
Mfsd2a	9	0.17375	0.452943	522	2	-0.0017318	0.23121	0.853589	358	2	-0.0017318
Liph	10	0.11406	0.404207	372	3	-0.027983	0.23266	0.853589	359	2	-0.027983
Plekha3	9	0.31917	0.619934	678	3	0.044605	0.23311	0.853589	360	2	0.044605
Osbpl6	10	0.050355	0.255142	276	2	0.03202	0.23311	0.853589	361	3	0.03202
Enpp6	10	0.8176	0.929688	1081	1	0.014773	0.23311	0.853589	362	4	0.014773
Neu2	9	0.84368	0.938218	1105	1	0.071939	0.23312	0.853589	363	3	0.071939
Npas2	9	0.28263	0.593432	637	2	0.080565	0.23312	0.853589	364	3	0.080565
B4galt5	9	0.83609	0.937418	1094	1	0.055937	0.23567	0.85624	365	3	0.055937
Anxa1	10	0.55492	0.787615	894	2	0.086345	0.23567	0.85624	366	4	0.086345
Cyp2c39	10	0.17698	0.457232	526	4	0.029486	0.23954	0.85624	367	4	0.029486
Asah2	10	0.16979	0.452943	507	2	0.0031405	0.23955	0.85624	368	2	0.0031405
Pon1	9	0.023273	0.185657	165	3	-0.050511	0.23955	0.85624	369	3	-0.050511
Pcsk6	10	0.2719	0.587275	619	3	0.064611	0.23956	0.85624	370	3	0.064611
Gpihbp1	10	0.45594	0.733776	807	2	0.081778	0.23956	0.85624	371	4	0.081778
Jmjd6	9	0.028585	0.201636	200	4	-0.11348	0.23956	0.85624	372	1	-0.11348
Cyp26b1	10	0.017783	0.179628	134	1	-0.062607	0.24079	0.85624	373	3	-0.062607
Pign	10	0.003079	0.08329	53	6	-0.10524	0.24079	0.85624	374	1	-0.10524
Ptgds	6	0.37582	0.670889	736	2	0.05037	0.24079	0.85624	375	3	0.05037
Esrrb	6	0.058935	0.270086	302	1	0.010596	0.24098	0.85624	376	2	0.010596
Gpat2	10	0.049956	0.255142	268	4	-0.048099	0.24368	0.861459	377	3	-0.048099
Fnta	9	0.89746	0.966283	1140	0	0.077261	0.24394	0.861459	378	4	0.077261
Atp10a	9	0.080911	0.333669	332	2	0.020725	0.24819	0.861459	379	4	0.020725
Ppap2a	10	0.17374	0.452943	514	4	0.02726	0.2487	0.861459	380	4	0.02726
Isyna1	10	0.13427	0.411804	445	2	-0.01389	0.25051	0.861459	381	3	-0.01389
Pla2g4f	8	0.0077302	0.112386	94	5	-0.13558	0.25206	0.861459	382	2	-0.13558
Hmgcll1	8	0.4576	0.733776	812	2	0.095413	0.25261	0.861459	383	3	0.095413
Lipn	10	0.98115	0.997193	1213	0	0.15624	0.25282	0.861459	384	3	0.15624
Inpp4b	6	0.55489	0.787615	890	1	0.045268	0.25282	0.861459	385	3	0.045268
Hpgds	9	0.92344	0.972256	1161	0	0.078382	0.2535	0.861459	386	2	0.078382
Scgb1a1	9	0.11029	0.404207	368	2	0.03102	0.25656	0.861459	387	4	0.03102
Pla2g4a	6	0.59368	0.818111	920	1	0.060738	0.2582	0.861459	388	2	0.060738
Alppl2	10	0.25738	0.58206	594	2	0.016623	0.25821	0.861459	389	4	0.016623
Cyp21a1	9	0.10952	0.404207	365	2	-0.067064	0.25821	0.861459	390	1	-0.067064
Nqo2	10	0.13344	0.411804	443	2	0.020635	0.25853	0.861459	391	3	0.020635
Pnpla2	10	0.27548	0.587275	626	3	-0.0096451	0.2597	0.861459	392	4	-0.0096451
Ptdss2	10	0.6025	0.819298	927	2	-0.019243	0.25971	0.861459	393	2	-0.019243
Akr1c19	10	0.45536	0.733776	806	1	0.036649	0.25971	0.861459	394	4	0.036649
Ivd	10	0.58501	0.813919	914	2	0.029786	0.26256	0.861459	395	4	0.029786
Ephx2	10	0.55489	0.787615	891	2	0.027984	0.26414	0.861459	396	2	0.027984
Lipm	9	0.3131	0.618968	668	1	0.034286	0.26414	0.861459	397	3	0.034286
Pecr	9	0.12154	0.404207	398	3	-0.043236	0.26414	0.861459	398	2	-0.043236
Itpr1	10	0.51578	0.759256	866	1	0.018084	0.26414	0.861459	399	2	0.018084
Akr1b8	9	0.9483	0.978909	1195	0	0.12057	0.26847	0.861459	400	3	0.12057
Med1	10	0.45597	0.733776	810	1	0.081449	0.26869	0.861459	401	4	0.081449
Agpat2	10	0.27919	0.588225	633	2	-0.017102	0.26892	0.861459	402	1	-0.017102
Pla2g4d	10	0.022337	0.185657	157	5	-0.016522	0.27106	0.861459	403	4	-0.016522
Auh	9	0.76703	0.909569	1039	1	0.041076	0.27219	0.861459	404	4	0.041076
Lmf2	10	0.017783	0.179628	135	3	-0.015312	0.27219	0.861459	405	4	-0.015312
Mgll	10	0.89746	0.966283	1138	0	0.073432	0.27219	0.861459	406	2	0.073432
Akr1a1	10	0.48073	0.745855	828	2	0.1217	0.27219	0.861459	407	4	0.1217
Abcd1	6	0.32836	0.624134	692	2	-0.029799	0.27305	0.861459	408	1	-0.029799
Neu1	9	0.30331	0.612146	658	1	0.046388	0.27305	0.861459	409	2	0.046388
Erlin1	9	0.95699	0.982257	1202	0	0.10099	0.27597	0.861459	410	2	0.10099
Cpt1b	9	0.8805	0.958423	1129	0	0.10112	0.276	0.861459	411	4	0.10112
Zdhhc7	10	0.17981	0.462893	528	2	0.028184	0.27672	0.861459	412	4	0.028184
Cyp3a25	10	0.59368	0.818111	921	2	0.068113	0.27839	0.861459	413	4	0.068113
Dgat2	9	0.015546	0.170773	129	4	-0.053036	0.27923	0.861459	414	4	-0.053036
Degs1	10	0.47102	0.74451	819	2	-0.01923	0.27924	0.861459	415	4	-0.01923
Oxsm	9	0.054352	0.259499	284	2	0.010589	0.27942	0.861459	416	3	0.010589
Agpat5	9	0.73095	0.88613	1024	1	0.059491	0.27943	0.861459	417	2	0.059491
Aadac	8	0.049956	0.255142	270	2	-0.022246	0.27943	0.861459	418	1	-0.022246
Apobec1	10	0.43722	0.713089	798	3	0.059655	0.27943	0.861459	419	3	0.059655
Hmgcs1	10	0.34899	0.643863	713	2	0.0015148	0.27943	0.861459	420	3	0.0015148
Rara	9	0.61111	0.827264	933	2	0.015994	0.27943	0.861459	421	3	0.015994
Gm6484	10	0.70735	0.878205	998	2	0.057658	0.27943	0.861459	422	4	0.057658
Scd4	9	0.054497	0.259499	288	2	0.026531	0.27944	0.861459	423	3	0.026531
Sgms1	10	0.12929	0.407677	435	2	-0.017015	0.27944	0.861459	424	2	-0.017015
Lrat	9	0.28635	0.599803	638	2	0.027925	0.27944	0.861459	425	2	0.027925
Inpp4a	10	0.12199	0.404207	414	3	0.038999	0.27944	0.861459	426	4	0.038999
Acss3	9	0.42657	0.705031	790	2	0.017729	0.27944	0.861459	427	3	0.017729
Mtmr1	9	0.98518	0.997655	1221	0	0.13198	0.27945	0.861459	428	4	0.13198
B4galt7	9	0.31034	0.617675	666	3	-0.0026341	0.28197	0.861459	429	4	-0.0026341
Ugcg	9	0.41593	0.695522	783	2	-0.057739	0.28197	0.861459	430	1	-0.057739
Cyp2b10	9	0.12188	0.404207	410	2	-0.013951	0.28198	0.861459	431	4	-0.013951
Lpcat2	10	0.13002	0.407677	438	2	0.044809	0.28433	0.861459	432	4	0.044809
Slco1a1	9	0.92651	0.972256	1163	0	0.069876	0.28435	0.861459	433	4	0.069876
Dpm3	10	0.0012419	0.044678	40	6	-0.088317	0.28435	0.861459	434	4	-0.088317
Plekha5	9	0.14372	0.426406	462	2	-0.0032664	0.28435	0.861459	435	4	-0.0032664
Nr1h2	10	0.94659	0.978672	1189	0	0.084994	0.28435	0.861459	436	4	0.084994
Hexa	10	0.3583	0.651819	725	3	-0.023768	0.28436	0.861459	437	2	-0.023768
Adh5	9	0.26895	0.587075	605	2	0.037307	0.28721	0.862853	438	3	0.037307
Cpt1a	10	0.67859	0.870425	974	2	0.0099492	0.28721	0.862853	439	3	0.0099492
Pla2r1	9	0.050121	0.255142	274	4	-0.054361	0.28721	0.862853	440	2	-0.054361
Sacm1l	10	0.88537	0.960568	1132	1	0.11103	0.28844	0.862853	441	4	0.11103
Cubn	10	0.34308	0.636511	708	3	-0.013824	0.28844	0.862853	442	3	-0.013824
Rdh10	9	0.3583	0.651819	724	3	-0.024664	0.28979	0.862853	443	2	-0.024664
Fdx1l	10	0.51579	0.759256	868	1	0.07415	0.2898	0.862853	444	3	0.07415
Plcg2	6	0.37973	0.670889	737	2	-0.080623	0.29013	0.862853	445	1	-0.080623
Ptgs2	10	0.037048	0.224198	231	2	0.016805	0.29382	0.862853	446	1	0.016805
Hsd17b13	7	0.16098	0.441492	495	2	-0.052949	0.29382	0.862853	447	2	-0.052949
Crat	9	0.53071	0.774532	879	2	-0.00026245	0.29382	0.862853	448	4	-0.00026245
Lta4h	9	0.013186	0.156902	119	3	-0.069564	0.29813	0.862853	449	4	-0.069564
Txnip	10	0.12274	0.404207	416	3	-0.035827	0.29946	0.862853	450	2	-0.035827
Cyp3a11	9	0.34054	0.636511	702	2	0.075791	0.29946	0.862853	451	4	0.075791
Coq4	8	0.7389	0.889024	1032	1	0.031391	0.29946	0.862853	452	1	0.031391
Acsl3	10	0.023253	0.185657	163	5	-0.019376	0.29946	0.862853	453	3	-0.019376
Fcer1a	8	0.15885	0.440422	493	3	-0.00081437	0.29946	0.862853	454	2	-0.00081437
Vkorc1	10	0.54724	0.787615	887	2	0.01037	0.29946	0.862853	455	3	0.01037
Ispd	9	0.079652	0.333669	328	3	-0.043912	0.29946	0.862853	456	4	-0.043912
Ctsa	9	0.32187	0.621722	686	3	-0.013335	0.29959	0.862853	457	2	-0.013335
Ugt1a9	4	0.64935	0.847932	964	0	0.037486	0.29962	0.862853	458	1	0.037486
Slco1a4	9	0.60295	0.819298	929	1	0.09818	0.29963	0.862853	459	2	0.09818
Stat5a	10	0.89746	0.966283	1139	0	0.078039	0.30038	0.862853	460	3	0.078039
Apob	10	0.62808	0.835311	949	1	0.051404	0.30038	0.862853	461	4	0.051404
Akr1e1	9	0.87279	0.952195	1125	0	0.023254	0.3016	0.862853	462	2	0.023254
Elovl3	10	0.23304	0.543583	575	2	0.068718	0.3016	0.862853	463	4	0.068718
Lhb	10	0.11482	0.404207	378	3	-0.013208	0.30161	0.862853	464	3	-0.013208
Pik3ap1	10	0.70793	0.878205	1004	2	0.039757	0.30429	0.868782	465	2	0.039757
Acsbg2	10	0.42656	0.705031	788	1	0.037964	0.30685	0.874375	466	3	0.037964
Hsd3b7	10	0.26964	0.587075	614	3	0.013408	0.3143	0.890319	467	4	0.013408
Pak1ip1	10	0.16569	0.446433	506	4	-0.072355	0.3143	0.890319	468	1	-0.072355
Tmem86b	10	0.6885	0.87137	989	1	0.064799	0.3143	0.890319	469	4	0.064799
Ppt1	10	0.39392	0.676428	765	3	-0.016844	0.31588	0.893025	470	2	-0.016844
Tgs1	10	0.49064	0.746933	847	1	0.063604	0.31807	0.893275	471	4	0.063604
Rdh11	10	0.12999	0.407677	437	3	-0.064956	0.31906	0.893275	472	3	-0.064956
Slc22a4	10	0.60253	0.819298	928	2	0.043406	0.31907	0.893275	473	4	0.043406
Stard3nl	10	0.055543	0.259499	296	4	-0.044299	0.31907	0.893275	474	3	-0.044299
Echs1	10	0.023603	0.185657	179	3	-0.034503	0.32156	0.896759	475	3	-0.034503
Lmf1	10	0.088328	0.342598	356	3	-0.051517	0.32156	0.896759	476	2	-0.051517
Serinc1	10	0.086745	0.338284	354	3	-0.025199	0.32433	0.901038	477	3	-0.025199
Lbp	10	0.92691	0.972256	1170	0	0.050344	0.32435	0.901038	478	3	0.050344
Slc44a3	10	0.62733	0.835311	946	2	0.051417	0.33545	0.926522	479	4	0.051417
Eci2	10	0.35398	0.650112	716	2	-0.012509	0.33545	0.926522	480	2	-0.012509
B3gnt4	10	0.27401	0.587275	622	3	-0.0080166	0.33836	0.93277	481	3	-0.0080166
Dhrs4	10	0.17698	0.457232	524	3	0.041953	0.34131	0.93335	482	4	0.041953
Psap	9	0.31875	0.619934	671	3	-0.013562	0.34308	0.93335	483	2	-0.013562
Pigp	10	0.80134	0.923218	1069	1	0.036522	0.34309	0.93335	484	2	0.036522
Apoc3	9	0.11407	0.404207	373	2	0.01716	0.34434	0.93335	485	3	0.01716
Acot7	10	0.89748	0.966283	1141	0	0.085124	0.34436	0.93335	486	3	0.085124
Sgms2	10	0.94658	0.978672	1188	0	0.13328	0.34436	0.93335	487	4	0.13328
Slco1b2	10	0.0058381	0.103716	80	6	-0.10466	0.34441	0.93335	488	3	-0.10466
Ggt7	10	0.5549	0.787615	892	2	0.066748	0.34441	0.93335	489	3	0.066748
Gpx2	8	0.12075	0.404207	393	2	0.027144	0.35029	0.942195	490	3	0.027144
Pigg	10	0.9467	0.978672	1191	0	0.096771	0.35029	0.942195	491	4	0.096771
Echdc2	9	0.069813	0.29722	323	2	-0.047114	0.35029	0.942195	492	3	-0.047114
Gpx7	10	0.1199	0.404207	390	2	-0.046792	0.35029	0.942195	493	1	-0.046792
Pnpla6	10	0.088018	0.34232	355	3	-0.047637	0.35369	0.945054	494	2	-0.047637
Cdipt	9	0.89585	0.966283	1136	0	0.096877	0.35792	0.945054	495	3	0.096877
Stx12	9	0.45594	0.733776	808	2	-0.0070536	0.35792	0.945054	497	2	-0.0070536
Cyp1a1	10	0.87869	0.95791	1127	1	0.061972	0.35792	0.945054	496	4	0.061972
Bco2	8	0.87211	0.952195	1121	0	0.065025	0.35792	0.945054	498	3	0.065025
Hsd3b6	10	0.17374	0.452943	515	2	3.6e-05	0.35792	0.945054	499	3	3.6e-05
Naga	10	0.78585	0.916399	1058	1	0.051334	0.35793	0.945054	500	4	0.051334
Slc22a5	10	0.29282	0.605203	643	3	-0.061658	0.35793	0.945054	501	3	-0.061658
Arsb	9	0.020328	0.185657	151	1	0.0064575	0.35793	0.945054	502	2	0.0064575
Zdhhc18	10	0.87277	0.952195	1124	1	0.033655	0.36117	0.946976	503	2	0.033655
St3gal1	10	0.15011	0.439504	464	4	-0.014246	0.36117	0.946976	504	4	-0.014246
Rab5a	9	0.77256	0.909569	1046	1	0.068279	0.36194	0.946976	505	2	0.068279
Hsdl2	9	0.6247	0.835311	941	1	0.077404	0.36194	0.946976	506	3	0.077404
Chst12	10	0.90853	0.969391	1151	0	0.10196	0.36657	0.955437	507	3	0.10196
Slc44a2	10	0.27828	0.588225	632	3	-0.0041151	0.36949	0.955437	508	3	-0.0041151
Crabp2	9	0.58219	0.812951	907	2	0.066033	0.3695	0.955437	509	3	0.066033
Esr1	9	0.34308	0.636511	709	1	0.028704	0.3695	0.955437	510	2	0.028704
Pigz	10	0.38073	0.670889	745	2	0.027108	0.37558	0.955437	511	4	0.027108
Rbp7	10	0.069813	0.29722	324	2	-0.0023602	0.37724	0.955437	512	1	-0.0023602
Synj1	10	0.12274	0.404207	417	4	-0.00099607	0.38096	0.955437	513	3	-0.00099607
Plekha6	6	0.27791	0.588225	631	1	0.012157	0.38097	0.955437	514	2	0.012157
Plb1	10	0.041513	0.22923	251	5	-0.071704	0.38291	0.955437	515	2	-0.071704
Alox12	10	0.23685	0.543583	588	3	-0.023194	0.38292	0.955437	516	4	-0.023194
Cyp27a1	10	0.92651	0.972256	1164	0	0.10643	0.38295	0.955437	517	3	0.10643
Acsm2	10	0.30115	0.612146	653	2	0.016846	0.38302	0.955437	518	3	0.016846
Cyp51	9	0.42577	0.705031	786	1	0.047855	0.38394	0.955437	519	3	0.047855
Rarres1	9	0.049949	0.255142	265	4	-0.036736	0.38414	0.955437	520	2	-0.036736
Itpr2	10	0.022344	0.185657	158	5	-0.028287	0.38415	0.955437	521	3	-0.028287
Hsd3b2	10	0.59668	0.818747	923	2	0.060429	0.38507	0.955437	522	3	0.060429
Fdx1	10	0.82827	0.935896	1089	1	0.073275	0.38933	0.955437	523	3	0.073275
Alox5ap	9	0.51655	0.759256	873	1	0.050423	0.38935	0.955437	524	3	0.050423
Rbp2	10	0.67946	0.870425	975	1	0.092004	0.38935	0.955437	525	3	0.092004
Syt2	9	0.91572	0.972256	1157	0	0.11124	0.38935	0.955437	526	3	0.11124
Apoa1	10	0.43856	0.713089	804	3	0.016714	0.38935	0.955437	527	4	0.016714
Inpp5k	9	0.0080123	0.112386	100	4	-0.18729	0.38935	0.955437	528	2	-0.18729
Nfya	10	0.0013933	0.045523	44	4	-0.11455	0.38936	0.955437	529	2	-0.11455
Fabp9	9	0.12768	0.407677	425	4	0.016293	0.38936	0.955437	530	2	0.016293
Plcxd3	9	0.77976	0.912395	1056	1	0.071183	0.38936	0.955437	531	3	0.071183
Sult2a1	10	0.039518	0.224714	244	4	0.0031257	0.39207	0.955437	532	3	0.0031257
Stard9	10	0.49	0.746933	845	2	0.074342	0.39207	0.955437	533	4	0.074342
Cyp19a1	10	0.9723	0.992687	1208	0	0.078519	0.39207	0.955437	534	3	0.078519
Rdh1	10	0.063455	0.286244	308	2	0.013117	0.39207	0.955437	535	4	0.013117
Gdpd4	10	0.1912	0.481361	534	4	0.02628	0.39207	0.955437	536	4	0.02628
Lipi	10	0.72569	0.883628	1018	1	0.077429	0.39303	0.955437	537	4	0.077429
Plch2	10	0.84252	0.938218	1101	1	0.058748	0.39306	0.955437	538	3	0.058748
Krtap11-1	10	0.26895	0.587075	608	3	-0.0070122	0.39306	0.955437	539	4	-0.0070122
Cyp11b1	10	0.011714	0.150504	111	4	-0.072381	0.39592	0.958957	540	3	-0.072381
Slc44a5	10	0.62728	0.835311	942	2	0.053658	0.39595	0.958957	541	3	0.053658
Cyp4f14	10	0.018842	0.179628	142	5	-0.055841	0.39651	0.958957	542	2	-0.055841
Dgat2l6	10	0.50688	0.759256	854	1	0.09272	0.40135	0.960584	543	4	0.09272
Ncoa3	10	0.35795	0.651819	720	2	0.057607	0.40441	0.960584	544	4	0.057607
Sumf1	9	0.030305	0.209658	204	4	-0.031579	0.40441	0.960584	545	3	-0.031579
Aldh1a2	10	0.59366	0.818111	919	2	0.053396	0.40441	0.960584	546	4	0.053396
Gm5724	10	0.67947	0.870425	976	1	0.042687	0.40442	0.960584	547	4	0.042687
Cyp26a1	8	0.11414	0.404207	375	3	-0.045598	0.40531	0.960584	548	3	-0.045598
Plp1	9	0.32187	0.621722	685	1	0.041239	0.40923	0.960584	549	3	0.041239
Coq3	9	0.018842	0.179628	143	3	-0.11548	0.41235	0.960584	550	2	-0.11548
Mccc2	10	0.87211	0.952195	1123	1	0.054268	0.4134	0.960584	551	2	0.054268
Ppargc1a	10	0.13507	0.411804	448	4	-0.0042321	0.41373	0.960584	552	3	-0.0042321
Dapp1	9	0.024525	0.187471	182	1	-0.027129	0.41373	0.960584	553	3	-0.027129
St6galnac4	10	0.037853	0.224198	233	3	-0.03027	0.4144	0.960584	554	3	-0.03027
Nsmaf	10	0.13665	0.413976	452	3	0.014851	0.41441	0.960584	555	3	0.014851
Alox12e	10	0.037048	0.224198	230	4	-0.046676	0.41497	0.960584	556	1	-0.046676
Mut	9	0.3004	0.612146	650	2	0.029576	0.41684	0.960584	557	2	0.029576
Ywhah	9	0.086739	0.338284	348	4	-0.012368	0.41705	0.960584	558	3	-0.012368
Gcnt3	9	0.47134	0.74451	821	1	0.059811	0.41706	0.960584	559	3	0.059811
Zdhhc2	10	0.86921	0.952195	1113	1	0.10199	0.41706	0.960584	560	2	0.10199
Pnpla1	9	0.35397	0.650112	715	3	0.046005	0.41761	0.960584	561	3	0.046005
Alg6	8	0.0099732	0.131847	107	3	-0.1083	0.41935	0.960584	562	2	-0.1083
Akr1c14	10	0.12188	0.404207	408	2	-0.048009	0.41935	0.960584	563	3	-0.048009
Abca1	10	0.067109	0.294449	314	2	-0.090784	0.42092	0.960584	564	1	-0.090784
Pnliprp1	9	0.34053	0.636511	700	3	0.039366	0.42165	0.960584	565	3	0.039366
Pla2g12a	10	0.0038221	0.087803	61	4	-0.10183	0.42165	0.960584	566	1	-0.10183
Ggt5	10	0.49103	0.746933	848	2	0.015919	0.42171	0.960584	567	2	0.015919
Pgap2	10	0.00054012	0.025908	30	6	-0.12556	0.42171	0.960584	568	3	-0.12556
Slc25a29	10	0.48073	0.745855	829	2	0.070338	0.42726	0.960584	569	3	0.070338
Acaa1b	8	0.23433	0.543583	577	3	-0.069811	0.43052	0.960584	570	3	-0.069811
Ppt2	9	0.31922	0.619934	680	3	0.027964	0.43053	0.960584	571	3	0.027964
Pag1	10	0.40742	0.688933	776	2	0.019605	0.43053	0.960584	572	2	0.019605
Mboat1	9	0.10687	0.404207	359	2	0.011826	0.43111	0.960584	573	2	0.011826
Acadl	9	0.80135	0.923218	1070	1	0.076383	0.43111	0.960584	574	3	0.076383
Oxct1	8	0.45681	0.733776	811	2	0.036431	0.43143	0.960584	575	3	0.036431
Gml	8	0.85755	0.948513	1111	0	0.061749	0.43144	0.960584	576	2	0.061749
Cyp2c38	9	0.064315	0.287421	311	3	-1.76e-05	0.43218	0.960584	577	3	-1.76e-05
Acaa2	9	0.086739	0.338284	352	4	-0.047558	0.43303	0.960584	578	3	-0.047558
Hsd17b2	10	0.17374	0.452943	517	3	-0.020205	0.43368	0.960584	579	2	-0.020205
Cers6	9	0.12187	0.404207	405	3	-0.019219	0.43428	0.960584	580	2	-0.019219
Paqr3	10	0.039511	0.224714	243	3	-0.038112	0.43756	0.960584	581	1	-0.038112
Pccb	10	0.11561	0.404207	386	2	0.0030678	0.43757	0.960584	582	3	0.0030678
Sptlc2	9	0.77301	0.909569	1050	1	0.079961	0.43786	0.960584	583	2	0.079961
Fa2h	8	0.067109	0.294449	316	2	0.011516	0.43786	0.960584	584	3	0.011516
Gm4450	9	0.5822	0.812951	908	2	0.021371	0.43819	0.960584	585	2	0.021371
Lipt2	10	0.93692	0.976973	1182	0	0.061935	0.43968	0.960584	586	3	0.061935
Smpdl3a	10	0.15884	0.440422	490	3	0.016775	0.43968	0.960584	587	3	0.016775
Slc27a1	10	0.035218	0.222664	223	2	-0.054209	0.43996	0.960584	588	3	-0.054209
Minpp1	10	0.58948	0.814853	918	1	0.054306	0.43997	0.960584	589	3	0.054306
Pcyt2	9	0.81347	0.929688	1076	1	0.044853	0.43997	0.960584	590	3	0.044853
Lpl	10	0.27733	0.588225	628	3	-0.042754	0.44057	0.960584	591	2	-0.042754
Paqr4	10	0.3928	0.676428	755	2	0.044162	0.44057	0.960584	592	3	0.044162
Baat	10	0.39282	0.676428	758	2	0.012919	0.44057	0.960584	593	3	0.012919
Slc27a5	10	0.084895	0.338284	340	3	-0.029927	0.44057	0.960584	594	3	-0.029927
Cers2	6	0.8176	0.929688	1083	0	0.048258	0.44057	0.960584	595	2	0.048258
Acat2	5	0.30331	0.612146	657	1	-0.051907	0.4442	0.965578	596	2	-0.051907
Cyp8b1	10	0.30265	0.612146	656	2	0.059632	0.44421	0.965578	597	3	0.059632
Atp8a1	10	0.89585	0.966283	1137	0	0.10224	0.44828	0.968449	598	3	0.10224
Them5	10	0.024525	0.187471	183	2	0.041729	0.44889	0.968449	599	3	0.041729
Pla2g4b	8	0.0018061	0.054146	48	4	-0.12124	0.44889	0.968449	600	2	-0.12124
Med16	10	0.15789	0.440422	489	2	-0.035059	0.44889	0.968449	601	1	-0.035059
Clps	9	0.38137	0.670889	749	2	0.01913	0.45202	0.973743	602	2	0.01913
Sgpl1	10	0.35794	0.651819	719	3	-0.0050587	0.45869	0.978138	603	2	-0.0050587
Cpne6	9	0.85006	0.943868	1106	1	0.0574	0.45869	0.978138	604	1	0.0574
Arsk	8	0.34054	0.636511	701	2	0.039825	0.45938	0.978138	605	1	0.039825
Inpp5a	10	0.15772	0.440422	484	4	-0.089759	0.45941	0.978138	606	2	-0.089759
Plscr5	9	0.59411	0.818111	922	1	0.015552	0.46157	0.978138	607	2	0.015552
Lpgat1	9	0.5822	0.812951	910	2	0.043253	0.46157	0.978138	608	3	0.043253
Zdhhc9	10	0.023246	0.185657	160	4	-0.10304	0.46158	0.978138	609	3	-0.10304
Msr1	10	0.98464	0.997655	1219	0	0.078167	0.46513	0.978138	610	3	0.078167
Slc10a3	9	0.9467	0.978672	1192	0	0.10537	0.46513	0.978138	611	2	0.10537
Lyplal1	9	0.0043932	0.087803	72	4	-0.11121	0.46513	0.978138	612	2	-0.11121
Synj2	10	0.41593	0.695522	782	2	0.010162	0.46514	0.978138	613	3	0.010162
Lpar5	9	0.17374	0.452943	512	3	0.022801	0.4737	0.978138	614	3	0.022801
Gdpd1	10	0.22325	0.540846	555	2	-0.022401	0.47372	0.978138	615	2	-0.022401
Gdpd3	9	0.38073	0.670889	744	2	0.025618	0.47373	0.978138	616	3	0.025618
Cyp2c40	10	0.70733	0.878205	996	2	0.035935	0.47373	0.978138	617	3	0.035935
Hsd11b1	10	0.12754	0.407677	422	4	-0.011315	0.47783	0.978138	618	3	-0.011315
Hsd17b3	9	0.23684	0.543583	586	1	0.048522	0.47804	0.978138	619	3	0.048522
Acaca	9	0.0077371	0.112386	95	5	-0.19835	0.47805	0.978138	620	2	-0.19835
Pltp	10	0.022131	0.185657	152	4	-0.12765	0.4781	0.978138	621	1	-0.12765
Acox2	10	0.11482	0.404207	383	2	0.01877	0.47913	0.978138	622	3	0.01877
Ar	10	0.54657	0.787615	886	2	-0.046625	0.48239	0.978138	623	1	-0.046625
Rxrg	8	0.40221	0.681716	775	2	-0.034497	0.48308	0.978138	624	1	-0.034497
Vdr	10	0.023308	0.185657	174	5	-0.090779	0.48308	0.978138	625	2	-0.090779
Anxa9	9	0.15012	0.439504	466	1	0.057594	0.48373	0.978138	626	3	0.057594
Elovl6	9	0.008432	0.114469	105	5	-0.10889	0.48373	0.978138	627	1	-0.10889
Hsd3b1	6	0.68516	0.87137	980	1	0.067394	0.48373	0.978138	628	2	0.067394
Acsl5	10	0.27547	0.587275	625	3	-0.022153	0.48373	0.978138	629	2	-0.022153
Ggps1	9	0.65441	0.852623	968	2	0.019336	0.48599	0.978138	630	3	0.019336
Stard10	8	0.12154	0.404207	397	3	-0.0023158	0.486	0.978138	631	2	-0.0023158
Gm28042	8	0.010503	0.137399	109	5	-0.20499	0.49156	0.978138	632	2	-0.20499
Aldh1a1	9	0.039146	0.224714	242	1	0.014336	0.49156	0.978138	633	1	0.014336
Reln	10	0.013957	0.156907	126	4	-0.053655	0.49156	0.978138	634	3	-0.053655
Gpx6	8	0.54527	0.787615	880	1	-0.0029661	0.49156	0.978138	635	3	-0.0029661
Stard6	9	0.26895	0.587075	604	3	0.030935	0.49236	0.978138	636	3	0.030935
Ddhd2	10	0.0058312	0.103716	77	4	-0.054902	0.49308	0.978138	637	3	-0.054902
Adipor2	9	0.27547	0.587275	624	1	0.042712	0.49442	0.978138	638	3	0.042712
Acoxl	10	0.26894	0.587075	600	3	-0.038199	0.49467	0.978138	639	1	-0.038199
Cyp2d9	9	0.26896	0.587075	613	2	-0.010818	0.4967	0.978138	640	1	-0.010818
Eci3	10	0.31884	0.619934	676	3	-0.056726	0.4967	0.978138	641	2	-0.056726
Gpld1	9	0.079645	0.333669	327	2	-0.033085	0.4967	0.978138	642	3	-0.033085
Cyp2g1	10	0.76979	0.909569	1044	1	0.049128	0.4967	0.978138	643	3	0.049128
Miox	10	0.8721	0.952195	1119	1	0.0051425	0.49744	0.978138	644	2	0.0051425
Pyurf	9	0.036855	0.224198	226	4	-0.047435	0.49744	0.978138	645	2	-0.047435
Pllp	10	0.067109	0.294449	315	4	-0.066109	0.49747	0.978138	646	2	-0.066109
Stat5b	10	0.72643	0.883628	1021	1	-0.0028538	0.49869	0.978138	647	3	-0.0028538
Cyp1b1	9	0.66358	0.859492	970	2	0.017247	0.49869	0.978138	648	1	0.017247
Ptgis	9	0.34085	0.636511	706	3	-0.0013156	0.50036	0.978138	649	3	-0.0013156
Acsf2	10	0.0014483	0.045523	45	6	-0.15827	0.50036	0.978138	650	1	-0.15827
Nudt10	6	0.31884	0.619934	675	2	-0.013067	0.50036	0.978138	651	2	-0.013067
Pemt	10	0.81349	0.929688	1078	1	0.063165	0.50037	0.978138	652	3	0.063165
Stard3	10	0.26896	0.587075	612	3	-0.035839	0.50037	0.978138	653	2	-0.035839
Pla2g12b	8	0.15014	0.439504	468	2	-0.028819	0.50038	0.978138	654	1	-0.028819
Acbd3	9	0.93426	0.975618	1180	0	0.056793	0.50038	0.978138	655	3	0.056793
Atp8b3	9	0.10952	0.404207	363	4	-0.019063	0.50138	0.978138	656	3	-0.019063
Neu3	10	0.79206	0.919167	1065	1	0.022897	0.50389	0.978138	657	3	0.022897
Pla2g2f	9	0.29287	0.605203	645	2	0.016877	0.50466	0.978138	658	3	0.016877
Zmpste24	10	0.25177	0.572357	592	1	0.038911	0.50466	0.978138	659	3	0.038911
Scgb2b26	9	0.034853	0.221962	219	3	-0.054667	0.50471	0.978138	660	2	-0.054667
Atp8a2	10	0.15788	0.440422	486	4	-0.031682	0.50832	0.978138	661	2	-0.031682
Sdhb	9	0.12198	0.404207	413	3	-0.056561	0.50871	0.978138	662	3	-0.056561
Dhrs1	10	0.23685	0.543583	587	3	0.0047887	0.50913	0.978138	663	2	0.0047887
Hsd3b3	10	0.15215	0.439504	469	2	0.019597	0.50914	0.978138	664	3	0.019597
Pdia3	9	0.18952	0.481361	532	1	0.0094903	0.51031	0.978138	665	3	0.0094903
Ap2a1	10	0.68778	0.87137	983	2	0.0027138	0.51525	0.978138	666	3	0.0027138
Itprip	10	0.38002	0.670889	741	2	-0.02951	0.51528	0.978138	667	1	-0.02951
B3galnt1	9	0.10686	0.404207	357	3	-0.047297	0.52211	0.978138	668	1	-0.047297
Paqr5	10	0.01234	0.152788	114	3	-0.052868	0.52211	0.978138	669	2	-0.052868
B4galt3	10	0.3292	0.624134	698	3	0.011962	0.52312	0.978138	670	2	0.011962
Slc27a6	9	0.25177	0.572357	591	2	-0.03535	0.52466	0.978138	671	3	-0.03535
Bscl2	10	0.8026	0.923218	1072	1	0.036879	0.52466	0.978138	672	2	0.036879
Decr2	9	0.30265	0.612146	655	2	-0.020741	0.52467	0.978138	673	3	-0.020741
Pld3	9	0.82054	0.931932	1084	1	0.016015	0.52467	0.978138	674	2	0.016015
Smpd2	9	0.9566	0.982257	1200	0	0.082641	0.52467	0.978138	675	3	0.082641
Sucla2	9	0.21055	0.514423	552	3	0.01297	0.52678	0.978138	676	3	0.01297
Fut2	10	0.032197	0.212531	214	4	-0.063878	0.52842	0.978138	677	2	-0.063878
Ptpn13	10	0.0058381	0.103716	79	6	-0.11561	0.52842	0.978138	678	2	-0.11561
Hnf4a	10	0.023308	0.185657	176	3	-0.040135	0.52907	0.978138	679	3	-0.040135
Samd8	6	0.83116	0.937418	1090	0	0.07708	0.52907	0.978138	680	2	0.07708
Acsm1	10	0.016826	0.179628	130	5	-0.085915	0.52908	0.978138	681	2	-0.085915
Dgat1	10	0.83607	0.937418	1093	1	0.046106	0.52908	0.978138	682	3	0.046106
Nsd1	9	0.79205	0.919167	1063	1	0.041058	0.52908	0.978138	683	3	0.041058
Ltc4s	10	0.00025114	0.016295	20	4	-0.1265	0.52935	0.978138	684	3	-0.1265
Rbp3	10	0.0058312	0.103716	78	3	-0.078451	0.52935	0.978138	685	2	-0.078451
Stt3a	9	0.068526	0.296153	319	4	-0.11235	0.52935	0.978138	686	3	-0.11235
Slc27a3	10	0.68777	0.87137	981	2	0.010907	0.52935	0.978138	687	2	0.010907
Lpin2	10	0.4855	0.745855	831	2	0.018732	0.52935	0.978138	688	3	0.018732
Acot12	10	0.12155	0.404207	399	3	-0.045635	0.52935	0.978138	689	3	-0.045635
Pigc	8	0.47237	0.74451	823	1	0.05533	0.52935	0.978138	690	2	0.05533
Cyp4f40	10	0.38001	0.670889	740	2	0.026682	0.52935	0.978138	691	3	0.026682
Ubiad1	10	0.39918	0.681666	767	3	0.034183	0.53122	0.978138	692	2	0.034183
Inpp5f	10	0.30191	0.612146	654	2	-0.023828	0.53292	0.978138	693	2	-0.023828
Lrp10	10	0.31879	0.619934	674	3	-0.0045526	0.53292	0.978138	694	2	-0.0045526
Plscr3	9	0.83775	0.937418	1099	1	0.025967	0.53362	0.978138	695	2	0.025967
Sphkap	10	0.080925	0.333669	336	4	-0.049206	0.5428	0.9858	696	3	-0.049206
Fut7	10	0.0067394	0.107768	88	5	-0.13251	0.5428	0.9858	697	2	-0.13251
Clu	9	0.274	0.587275	621	2	-0.025961	0.54966	0.9858	698	3	-0.025961
Pafah1b3	8	0.29039	0.605203	640	2	-0.073711	0.55067	0.9858	699	1	-0.073711
Hsd17b12	9	0.28263	0.593432	636	2	0.014304	0.55303	0.9858	700	2	0.014304
Pdss1	9	0.29282	0.605203	642	3	-0.004431	0.55303	0.9858	701	3	-0.004431
Cyp2e1	10	0.68778	0.87137	985	2	0.076283	0.55304	0.9858	702	3	0.076283
Pigw	9	0.0041111	0.087803	63	5	-0.15207	0.55304	0.9858	703	3	-0.15207
Acot10	10	0.06199	0.282288	305	3	-0.068124	0.55326	0.9858	704	3	-0.068124
Acer1	10	0.43722	0.713089	797	3	-0.0014786	0.55326	0.9858	705	2	-0.0014786
Ppapdc1b	10	0.17375	0.452943	519	2	-0.020618	0.55326	0.9858	706	3	-0.020618
Scd2	10	0.13428	0.411804	446	3	-0.014117	0.55352	0.9858	707	2	-0.014117
Sdha	10	0.12075	0.404207	392	4	-0.053559	0.55374	0.9858	708	1	-0.053559
Hsd11b2	10	0.17374	0.452943	513	3	-0.045513	0.5578	0.9858	709	1	-0.045513
Cyp39a1	10	0.73095	0.88613	1025	1	0.026454	0.55782	0.9858	710	3	0.026454
Pcsk9	9	0.7362	0.888487	1029	1	0.022789	0.55782	0.9858	711	3	0.022789
Gnas	10	3.44e-06	0.000619	5	5	-0.37335	0.56078	0.9858	712	1	-0.37335
Pld5	10	0.14903	0.439504	463	3	-0.053241	0.56078	0.9858	713	3	-0.053241
Acot9	9	0.05546	0.259499	294	3	-0.044366	0.5632	0.9858	714	3	-0.044366
Sptlc3	10	0.032197	0.212531	213	4	-0.069689	0.56322	0.9858	715	3	-0.069689
Pik3r6	10	0.0067325	0.107768	84	6	-0.11469	0.56351	0.9858	716	1	-0.11469
Plin5	10	0.38073	0.670889	743	2	0.005635	0.56428	0.9858	717	2	0.005635
Idh1	10	0.039821	0.224714	247	5	-0.076331	0.56428	0.9858	718	3	-0.076331
Cyth3	9	0.19193	0.481361	540	3	-0.030652	0.56497	0.9858	719	2	-0.030652
Angptl4	10	0.085651	0.338284	343	3	-0.032009	0.56593	0.9858	720	2	-0.032009
Fitm1	10	0.90853	0.969391	1150	0	0.078741	0.56594	0.9858	721	3	0.078741
Pla2g4e	9	0.63241	0.837198	953	2	-0.031692	0.56594	0.9858	722	1	-0.031692
Gpam	6	0.26895	0.587075	601	2	-0.031354	0.56594	0.9858	723	2	-0.031354
Agmo	9	0.023273	0.185657	164	3	-0.037199	0.56594	0.9858	724	2	-0.037199
Hacd2	10	0.11482	0.404207	380	2	0.0017666	0.56594	0.9858	725	3	0.0017666
Rdh5	10	0.15215	0.439504	470	3	-0.038706	0.56594	0.9858	726	2	-0.038706
Arhgap35	10	0.023308	0.185657	173	5	-0.11139	0.56653	0.9858	727	2	-0.11139
Ptdss1	10	0.23684	0.543583	585	3	-0.04506	0.56653	0.9858	728	3	-0.04506
Slc10a6	10	0.12188	0.404207	409	4	-0.068481	0.56653	0.9858	729	1	-0.068481
Cyp1a2	10	0.40911	0.690245	777	2	-0.020013	0.56723	0.9858	730	3	-0.020013
Lipe	9	0.032197	0.212531	212	3	-0.058967	0.5722	0.991539	731	2	-0.058967
Stard7	9	0.19359	0.481361	543	2	-0.02859	0.57221	0.991539	732	2	-0.02859
Sftpb	6	0.3542	0.650112	718	1	0.024808	0.57681	0.991539	733	2	0.024808
Pla2g15	10	0.39317	0.676428	763	3	0.012032	0.57681	0.991539	734	2	0.012032
Plcb2	10	0.93036	0.972256	1178	0	0.054762	0.57802	0.991539	735	3	0.054762
Daglb	9	0.23665	0.543583	580	1	0.044934	0.57802	0.991539	736	3	0.044934
Gpd1	10	0.72529	0.883628	1017	1	0.051923	0.57802	0.991539	737	3	0.051923
Sult2b1	10	0.66358	0.859492	971	1	0.073775	0.57871	0.991539	738	3	0.073775
Gltp	9	0.4855	0.745855	833	1	0.0186	0.57871	0.991539	739	3	0.0186
Pmaip1	9	0.4668	0.743073	815	1	0.013041	0.58017	0.991539	740	2	0.013041
Abcg5	10	0.003712	0.087803	59	5	-0.097728	0.58017	0.991539	741	2	-0.097728
Cyp3a13	10	0.23203	0.543583	565	2	-0.0069136	0.58018	0.991539	742	3	-0.0069136
Pafah1b1	9	0.38915	0.676428	753	2	0.048219	0.58018	0.991539	743	2	0.048219
Sdpr	10	0.015512	0.170773	128	4	-0.052559	0.58672	0.994065	744	3	-0.052559
Tbxas1	9	0.95479	0.982257	1196	0	0.048572	0.5896	0.994065	745	3	0.048572
Akr7a5	10	0.70454	0.878205	991	2	0.052439	0.5896	0.994065	746	3	0.052439
Calm4	10	0.55561	0.787615	900	2	-0.032995	0.5896	0.994065	747	1	-0.032995
Ces2c	9	0.37577	0.670889	732	1	0.053741	0.59249	0.994065	748	3	0.053741
Ept1	10	0.23228	0.543583	571	3	-0.019163	0.59249	0.994065	749	3	-0.019163
Plcd4	10	0.16097	0.441492	494	4	-0.043318	0.59353	0.994065	750	2	-0.043318
Uggt1	10	0.0077371	0.112386	96	2	-0.033893	0.59458	0.994065	751	3	-0.033893
Fabp5	10	0.15393	0.439504	479	4	-0.048849	0.59524	0.994065	752	2	-0.048849
Akr1c18	10	0.41075	0.690245	778	3	-0.013844	0.59735	0.994065	753	2	-0.013844
Hadha	10	0.27548	0.587275	627	2	-0.062529	0.59808	0.994065	754	1	-0.062529
Arsa	10	0.70605	0.878205	995	2	-0.00016732	0.59809	0.994065	755	2	-0.00016732
Decr1	9	0.73094	0.88613	1022	1	-0.0027241	0.59809	0.994065	756	2	-0.0027241
Acadvl	10	0.009987	0.131847	108	2	-0.012749	0.60205	0.994065	757	3	-0.012749
Cyp2c37	8	0.4855	0.745855	834	1	0.049453	0.60205	0.994065	758	2	0.049453
Slco2a1	10	0.84362	0.938218	1103	1	-0.010269	0.60205	0.994065	759	1	-0.010269
Atp5g2	10	0.5527	0.787615	889	2	-0.0019152	0.60237	0.994065	760	3	-0.0019152
9130409I23Rik	10	0.024876	0.187471	185	5	-0.088133	0.60237	0.994065	761	3	-0.088133
Dld	10	0.81349	0.929688	1077	1	0.09719	0.60238	0.994065	762	2	0.09719
Apol7a	9	0.33486	0.632204	699	2	0.031626	0.6024	0.994065	763	2	0.031626
Oxct2a	10	0.97249	0.992687	1209	0	0.072733	0.60303	0.994065	764	2	0.072733
Pigh	10	0.68515	0.87137	979	2	0.024395	0.60372	0.994065	765	3	0.024395
Enpp7	9	0.13003	0.407677	439	4	-0.032333	0.60372	0.994065	766	2	-0.032333
Pdhb	10	0.12076	0.404207	396	4	-0.31653	0.60373	0.994065	767	2	-0.31653
Plcg1	6	0.3097	0.617675	664	2	0.0028707	0.60396	0.994065	768	1	0.0028707
Aldh8a1	9	0.32188	0.621722	687	3	0.013402	0.60716	0.994065	769	2	0.013402
Psph	10	0.43789	0.713089	800	3	0.0058785	0.60992	0.994065	770	3	0.0058785
Coq6	10	0.87211	0.952195	1122	1	0.0078667	0.60992	0.994065	771	3	0.0078667
Acot4	10	0.19193	0.481361	539	4	-0.025535	0.60992	0.994065	772	3	-0.025535
Atp6v0a1	10	0.26895	0.587075	603	3	-0.052185	0.6108	0.994065	773	2	-0.052185
Hsd3b5	8	0.10686	0.404207	358	2	0.0071949	0.6108	0.994065	774	1	0.0071949
Fabp1	10	0.45594	0.733776	809	2	0.0087996	0.61154	0.994065	775	1	0.0087996
Cidea	9	0.52165	0.76363	876	2	0.010345	0.61228	0.994065	776	2	0.010345
Pnpla5	10	0.48619	0.745855	839	2	0.034281	0.61228	0.994065	777	3	0.034281
Ugt1a6a	4	0.77333	0.909569	1052	0	0.075545	0.6136	0.994065	778	1	0.075545
Cbr2	10	0.00027178	0.016295	24	7	-0.12993	0.61481	0.994065	779	1	-0.12993
Ldlrap1	8	0.13344	0.411804	442	2	-0.028497	0.61481	0.994065	780	2	-0.028497
Hemk1	9	0.81555	0.929688	1080	1	0.00027826	0.62643	0.999997	781	2	0.00027826
Gpaa1	10	0.086745	0.338284	353	2	-0.03328	0.62644	0.999997	782	2	-0.03328
Nr3c2	10	0.051469	0.259327	277	3	-0.060066	0.62644	0.999997	783	3	-0.060066
Cyp2u1	10	0.70528	0.878205	994	2	-0.0076361	0.62644	0.999997	784	3	-0.0076361
Mcat	10	0.58177	0.812951	906	2	0.018052	0.63224	0.999997	785	3	0.018052
Ormdl2	10	0.22325	0.540846	559	3	-0.03978	0.63225	0.999997	786	3	-0.03978
Fabp3	10	0.12075	0.404207	391	4	-0.083648	0.63304	0.999997	787	2	-0.083648
Syt14	9	0.17375	0.452943	520	3	-0.017155	0.63457	0.999997	788	2	-0.017155
Slc22a16	9	0.22431	0.541553	560	1	-0.027425	0.63457	0.999997	789	2	-0.027425
Apoa2	8	0.15392	0.439504	476	2	-0.03309	0.63458	0.999997	790	2	-0.03309
Lclat1	10	0.079652	0.333669	329	3	-0.035786	0.64234	0.999997	791	3	-0.035786
Arsj	10	0.71413	0.88286	1006	1	0.033635	0.64234	0.999997	792	2	0.033635
Acp6	10	0.58302	0.812951	912	1	0.032588	0.64234	0.999997	793	1	0.032588
Prmt2	10	0.91572	0.972256	1156	0	0.02853	0.64234	0.999997	794	2	0.02853
Alb	9	0.13854	0.416224	455	4	-0.24007	0.64307	0.999997	795	1	-0.24007
Pomc	10	0.27919	0.588225	634	3	-0.025216	0.65124	0.999997	796	3	-0.025216
Ptpmt1	6	0.055536	0.259499	295	3	-0.10635	0.65197	0.999997	797	2	-0.10635
Akr1b7	9	0.011102	0.143921	110	5	-0.12056	0.65197	0.999997	798	1	-0.12056
Acadsb	9	0.76918	0.909569	1041	1	0.080093	0.65198	0.999997	799	2	0.080093
Osbpl7	6	0.15391	0.439504	475	2	-0.060172	0.65347	0.999997	800	1	-0.060172
Pctp	10	0.12187	0.404207	401	3	-0.009375	0.65647	0.999997	801	2	-0.009375
Acsm4	10	0.64935	0.847932	963	2	0.023635	0.65649	0.999997	802	3	0.023635
Apoa4	9	0.067109	0.294449	313	4	-0.064999	0.6565	0.999997	803	2	-0.064999
Acer3	9	0.11481	0.404207	376	4	-0.064339	0.6565	0.999997	804	1	-0.064339
Cyp2j8	10	0.73575	0.888487	1026	1	0.011652	0.65653	0.999997	805	3	0.011652
Lrp6	9	0.47134	0.74451	820	2	-0.0026726	0.65653	0.999997	806	2	-0.0026726
Akr1c6	10	0.020321	0.185657	150	5	-0.11662	0.65654	0.999997	807	1	-0.11662
Acox3	10	0.93037	0.972256	1179	0	0.082182	0.65654	0.999997	808	3	0.082182
Scd3	10	0.054153	0.259499	283	3	-0.073957	0.65712	0.999997	809	2	-0.073957
Fads2	10	0.086739	0.338284	351	4	-0.075929	0.65971	0.999997	810	1	-0.075929
Adh7	10	0.014218	0.158608	127	4	-0.11044	0.66228	0.999997	811	1	-0.11044
Pebp4	9	0.39282	0.676428	760	2	-0.010088	0.66233	0.999997	812	2	-0.010088
Prmt3	10	0.62392	0.835311	937	1	0.014304	0.66233	0.999997	813	2	0.014304
Nr1h3	10	0.0077577	0.112386	98	4	-0.076671	0.66233	0.999997	814	2	-0.076671
Ppara	10	0.98212	0.997369	1217	0	0.054132	0.66233	0.999997	815	3	0.054132
Agpat1	10	0.37576	0.670889	730	2	-0.031863	0.66233	0.999997	816	1	-0.031863
Cyp24a1	9	0.0011662	0.044678	36	4	-0.14313	0.66234	0.999997	817	2	-0.14313
Phyh	10	0.033105	0.215649	216	4	-0.10361	0.66234	0.999997	818	3	-0.10361
Osbpl9	10	0.049956	0.255142	267	3	-0.083368	0.66234	0.999997	819	3	-0.083368
Cidec	8	0.086739	0.338284	350	4	-0.058133	0.66247	0.999997	820	2	-0.058133
Fkbp4	10	0.00062956	0.029224	31	7	-0.12371	0.66347	0.999997	821	3	-0.12371
Plekha8	10	0.027374	0.196955	197	5	-0.062716	0.66347	0.999997	822	1	-0.062716
Gde1	10	0.31917	0.619934	677	2	-0.014377	0.66348	0.999997	823	3	-0.014377
Cyp2a4	10	0.274	0.587275	620	1	-0.0043397	0.66806	0.999997	824	3	-0.0043397
Gm6614	6	0.77296	0.909569	1047	0	0.030193	0.66806	0.999997	825	1	0.030193
Ndufab1	9	0.48665	0.745855	843	2	-0.01667	0.66881	0.999997	826	1	-0.01667
Anxa11	10	0.11482	0.404207	384	3	0.0022899	0.6776	0.999997	827	2	0.0022899
Cyp4a12a	8	0.013909	0.156907	123	4	-0.14203	0.67761	0.999997	828	1	-0.14203
Gltpd2	10	0.0080192	0.112386	101	3	-0.074079	0.68019	0.999997	829	2	-0.074079
Syt16	8	0.68778	0.87137	982	1	0.00097879	0.68208	0.999997	830	1	0.00097879
Lias	10	0.054387	0.259499	285	3	-0.1027	0.68544	0.999997	831	2	-0.1027
Gpd2	9	0.4595	0.734703	813	2	0.014226	0.68611	0.999997	832	2	0.014226
Agap2	10	0.12187	0.404207	402	4	-0.060991	0.68611	0.999997	833	1	-0.060991
Mbtps1	9	0.51296	0.759256	860	2	-0.0029203	0.68612	0.999997	834	2	-0.0029203
Acot3	6	0.18949	0.481361	530	2	-0.0070266	0.68612	0.999997	835	1	-0.0070266
Ap2m1	10	0.0081224	0.112386	103	5	-0.20382	0.68645	0.999997	836	2	-0.20382
Slc25a1	10	0.86283	0.952195	1112	1	0.00013584	0.68645	0.999997	837	2	0.00013584
Vamp2	10	0.0056936	0.103716	75	5	-0.15265	0.69183	0.999997	838	2	-0.15265
Plcb4	10	0.031096	0.211849	205	5	-0.069105	0.69183	0.999997	839	2	-0.069105
Slc10a2	10	0.5556	0.787615	899	2	0.02748	0.69184	0.999997	840	2	0.02748
Piga	10	0.027374	0.196955	196	2	-0.048196	0.69253	0.999997	841	2	-0.048196
Scarf1	9	0.023301	0.185657	171	4	-0.11525	0.69254	0.999997	842	2	-0.11525
Slco1a5	8	0.085651	0.338284	345	4	-0.097719	0.69486	0.999997	843	1	-0.097719
Naa10	10	0.023246	0.185657	162	4	-0.090847	0.69486	0.999997	844	2	-0.090847
Stard13	10	0.001235	0.044678	39	6	-0.13035	0.69794	0.999997	845	2	-0.13035
Mtm1	10	0.91792	0.972256	1160	0	0.059825	0.69795	0.999997	846	2	0.059825
Pigf	10	0.0022396	0.063386	50	6	-0.18565	0.69796	0.999997	847	1	-0.18565
B4galt1	10	0.067116	0.294449	317	4	-0.058923	0.69812	0.999997	848	2	-0.058923
Insig2	10	0.0038152	0.087803	60	5	-0.13561	0.70497	0.999997	849	2	-0.13561
Etnppl	9	0.11482	0.404207	379	3	-0.080857	0.70498	0.999997	850	1	-0.080857
Lpcat1	10	0.12754	0.407677	421	3	-0.04925	0.70563	0.999997	851	2	-0.04925
Pgs1	9	0.14123	0.420168	458	3	-0.087184	0.71125	0.999997	852	2	-0.087184
Pigo	6	0.40123	0.681666	774	2	-0.016697	0.71126	0.999997	853	1	-0.016697
Chm	10	0.25109	0.572357	590	2	0.0024351	0.7115	0.999997	854	1	0.0024351
Cds1	9	0.0043863	0.087803	70	5	-0.15469	0.7121	0.999997	855	1	-0.15469
P4hb	10	0.012423	0.152788	116	5	-0.16256	0.7121	0.999997	856	1	-0.16256
Sar1b	10	0.42657	0.705031	789	3	0.0027418	0.71211	0.999997	857	2	0.0027418
Cyp2j9	9	0.83634	0.937418	1095	1	0.052957	0.71211	0.999997	858	2	0.052957
Shbg	10	0.049956	0.255142	269	4	-0.074702	0.71766	0.999997	859	2	-0.074702
Acly	9	0.008432	0.114469	104	4	-0.14177	0.71898	0.999997	860	2	-0.14177
Akr1b10	9	0.71414	0.88286	1007	1	0.044926	0.71898	0.999997	861	2	0.044926
Pigb	9	0.62728	0.835311	943	2	-0.053524	0.71902	0.999997	862	1	-0.053524
Awat1	10	0.033119	0.215649	217	4	-0.037939	0.71965	0.999997	863	2	-0.037939
Akr1b3	9	0.22325	0.540846	558	2	0.034641	0.71965	0.999997	864	2	0.034641
Cyp27b1	10	0.90151	0.966283	1145	0	0.043795	0.71965	0.999997	865	2	0.043795
Ugt1a1	4	0.080911	0.333669	333	1	-0.11139	0.71966	0.999997	866	1	-0.11139
Agpat9	9	0.4855	0.745855	835	2	0.015044	0.71966	0.999997	867	2	0.015044
Angptl3	10	0.4855	0.745855	836	1	-0.022776	0.72275	0.999997	868	2	-0.022776
Pnpla7	10	0.39282	0.676428	759	3	-0.044432	0.72275	0.999997	869	2	-0.044432
Ptges3	9	0.0045514	0.088507	74	3	-0.15259	0.72275	0.999997	870	1	-0.15259
Pafah2	9	0.3292	0.624134	696	1	0.012486	0.72276	0.999997	871	2	0.012486
Picalm	10	0.031358	0.211849	209	3	-0.10486	0.72276	0.999997	872	1	-0.10486
Alg5	8	0.041506	0.22923	249	3	-0.14429	0.72407	0.999997	873	2	-0.14429
Gusb	9	0.58942	0.814853	915	2	-0.094815	0.72409	0.999997	874	1	-0.094815
Rbp1	9	0.024876	0.187471	186	4	-0.16627	0.7241	0.999997	875	2	-0.16627
Cyp2j12	8	0.54591	0.787615	883	2	-0.014788	0.7249	0.999997	876	2	-0.014788
Plg	10	0.23578	0.543583	579	2	-0.036822	0.7249	0.999997	877	1	-0.036822
Inpp5d	9	0.12187	0.404207	403	2	-0.025466	0.72702	0.999997	878	2	-0.025466
Fitm2	10	0.031351	0.211849	208	4	-0.053293	0.73005	0.999997	879	2	-0.053293
Pisd	8	0.1912	0.481361	533	3	-0.077008	0.7322	0.999997	880	2	-0.077008
Zdhhc17	10	0.03219	0.212531	211	3	-0.091845	0.73301	0.999997	881	1	-0.091845
Sgpp1	10	0.64935	0.847932	965	2	0.040914	0.73301	0.999997	882	2	0.040914
Cyp4a12b	8	0.042366	0.22923	255	2	-0.090401	0.73734	0.999997	883	1	-0.090401
St6galnac6	10	0.042366	0.22923	254	4	-0.065328	0.73735	0.999997	884	2	-0.065328
Smpd3	10	0.7362	0.888487	1028	1	0.046066	0.74263	0.999997	885	2	0.046066
Scap	10	0.349	0.643863	714	1	-0.027039	0.74481	0.999997	886	2	-0.027039
Nudt7	10	0.023246	0.185657	161	3	-0.066405	0.74482	0.999997	887	1	-0.066405
B3galt4	10	0.10952	0.404207	364	4	-0.081497	0.74483	0.999997	888	1	-0.081497
Tmem55b	10	0.71336	0.88286	1005	1	0.025911	0.74513	0.999997	889	2	0.025911
Scgb1b27	10	0.58226	0.812951	911	2	-0.036494	0.74514	0.999997	890	2	-0.036494
Pmepa1	9	0.70788	0.878205	1001	1	0.021328	0.74514	0.999997	891	2	0.021328
Abhd4	10	0.045559	0.242813	262	2	-0.030371	0.74514	0.999997	892	2	-0.030371
Acsm5	10	0.59824	0.818747	926	1	0.042661	0.74514	0.999997	893	2	0.042661
Nr1i3	10	0.45951	0.734703	814	2	-0.011757	0.74519	0.999997	894	2	-0.011757
Zdhhc1	8	0.38136	0.670889	746	2	-0.018529	0.74538	0.999997	895	2	-0.018529
Bckdhb	6	0.92738	0.972256	1173	0	0.069976	0.74538	0.999997	896	1	0.069976
Pdss2	10	0.080925	0.333669	335	2	-0.024982	0.74539	0.999997	897	2	-0.024982
Adipoq	9	0.64454	0.846264	958	1	-0.020259	0.74539	0.999997	898	2	-0.020259
Agps	10	0.0065192	0.107768	81	6	-0.12085	0.74769	0.999997	899	1	-0.12085
A3galt2	9	0.063455	0.286244	306	4	-0.079446	0.7477	0.999997	900	2	-0.079446
Gpx3	10	0.15011	0.439504	465	4	-0.028583	0.74789	0.999997	902	2	-0.028583
Arntl	10	0.022131	0.185657	154	3	-0.067957	0.74789	0.999997	901	2	-0.067957
Dpm2	9	0.0013795	0.045523	43	6	-0.17893	0.75062	0.999997	903	2	-0.17893
Pla2g2a	6	0.64454	0.846264	957	1	0.040997	0.75182	0.999997	904	1	0.040997
Yy2	10	0.27919	0.588225	635	3	-0.016627	0.75182	0.999997	905	2	-0.016627
Suclg2	10	0.0067188	0.107768	82	4	-0.12211	0.75183	0.999997	906	1	-0.12211
Srebf1	10	0.39317	0.676428	764	1	0.0083755	0.75902	0.999997	907	2	0.0083755
Apol8	9	0.61351	0.829498	934	2	-0.01219	0.75902	0.999997	908	1	-0.01219
Impa1	10	0.25225	0.572441	593	3	-0.028138	0.75903	0.999997	909	1	-0.028138
Pikfyve	6	0.38424	0.673466	750	1	-0.003121	0.76131	0.999997	910	1	-0.003121
Plcd3	10	0.12824	0.407677	430	4	-0.084209	0.76131	0.999997	911	1	-0.084209
Soat2	10	0.023535	0.185657	177	5	-0.092967	0.76158	0.999997	912	1	-0.092967
Apoh	10	0.0013795	0.045523	42	6	-0.2424	0.76306	0.999997	913	1	-0.2424
Sardh	9	0.12824	0.407677	431	4	-0.065746	0.76306	0.999997	914	1	-0.065746
Alox8	10	0.03786	0.224198	235	4	-0.12776	0.76307	0.999997	915	1	-0.12776
Cyp46a1	9	0.013957	0.156907	125	4	-0.084564	0.76307	0.999997	916	2	-0.084564
Srd5a1	10	0.21056	0.514423	553	1	-0.055122	0.76424	0.999997	917	2	-0.055122
Fabp7	8	0.085555	0.338284	342	2	-0.090139	0.76424	0.999997	918	1	-0.090139
Plcz1	10	0.23203	0.543583	566	3	-0.037069	0.77046	0.999997	919	1	-0.037069
Osbpl1a	10	0.23684	0.543583	583	3	-0.052151	0.77175	0.999997	920	2	-0.052151
Clta	10	0.012636	0.154095	117	4	-0.14309	0.77309	0.999997	921	1	-0.14309
Apobr	10	0.56647	0.798691	902	2	-0.013314	0.77647	0.999997	922	1	-0.013314
Atraid	9	0.30041	0.612146	651	3	-0.060051	0.77667	0.999997	923	1	-0.060051
Amn	9	0.84362	0.938218	1104	1	0.04894	0.77668	0.999997	924	2	0.04894
Mboat7	10	0.50794	0.759256	856	2	-0.02565	0.7767	0.999997	925	1	-0.02565
Rab14	6	0.36645	0.664133	727	2	-0.028431	0.77694	0.999997	926	1	-0.028431
Vapb	10	0.30808	0.617675	661	2	-0.017157	0.77697	0.999997	927	2	-0.017157
Cyp17a1	9	0.98122	0.997193	1215	0	0.066058	0.77697	0.999997	928	1	0.066058
Ormdl1	9	0.00025114	0.016295	18	4	-0.18812	0.77697	0.999997	929	2	-0.18812
Slc22a21	9	0.26895	0.587075	602	3	-0.044629	0.77697	0.999997	930	1	-0.044629
Adh1	7	0.0043794	0.087803	68	5	-0.17308	0.78085	0.999997	931	1	-0.17308
Abca4	10	0.96363	0.987192	1205	0	0.037828	0.78358	0.999997	932	1	0.037828
Mogat2	9	0.51409	0.759256	864	2	-0.031449	0.78677	0.999997	933	1	-0.031449
Lcn5	10	0.69895	0.878205	990	2	-0.027804	0.78738	0.999997	934	2	-0.027804
Soat1	10	0.041506	0.22923	250	3	-0.065557	0.78738	0.999997	935	2	-0.065557
Acad9	9	0.12425	0.407677	420	4	-0.074956	0.78758	0.999997	936	2	-0.074956
Alox5	10	0.1994	0.491966	547	2	-0.065721	0.78956	0.999997	937	2	-0.065721
Lypla2	9	0.26526	0.587075	597	1	0.014049	0.78961	0.999997	938	1	0.014049
Crls1	10	0.01192	0.15099	112	4	-0.16338	0.79077	0.999997	939	1	-0.16338
Paqr7	9	0.12823	0.407677	428	3	-0.050345	0.79081	0.999997	940	2	-0.050345
Agpat6	10	0.43583	0.713089	794	2	-0.043104	0.79367	0.999997	941	2	-0.043104
Hsd17b11	9	0.46681	0.743073	817	2	-0.019717	0.79367	0.999997	942	2	-0.019717
Gc	10	0.11579	0.404207	388	4	-0.085947	0.79367	0.999997	943	2	-0.085947
Syt1	9	0.70735	0.878205	1000	1	0.034152	0.79631	0.999997	944	2	0.034152
Npc1l1	10	0.01834	0.179628	138	5	-0.11007	0.79655	0.999997	945	1	-0.11007
Pla2g6	10	0.26896	0.587075	611	3	-0.056123	0.79938	0.999997	946	2	-0.056123
Akr1c13	9	0.82481	0.934989	1085	1	0.016606	0.79938	0.999997	947	1	0.016606
Pla2g2e	10	0.03486	0.221962	222	5	-0.079411	0.80022	0.999997	948	2	-0.079411
Apoc4	10	0.041513	0.22923	253	5	-0.077725	0.80022	0.999997	949	2	-0.077725
Apof	10	0.00089102	0.036634	34	4	-0.15188	0.80022	0.999997	950	2	-0.15188
Mtmr12	10	0.12254	0.404207	415	4	-0.066175	0.80571	0.999997	951	2	-0.066175
Paqr6	10	0.013193	0.156902	120	5	-0.13438	0.80571	0.999997	952	1	-0.13438
Ap2a2	9	0.035988	0.224198	225	4	-0.10576	0.80849	0.999997	953	1	-0.10576
St6galnac1	9	0.085548	0.338284	341	3	-0.10075	0.80996	0.999997	954	2	-0.10075
Abcg8	9	0.92778	0.972256	1174	0	0.0030475	0.80996	0.999997	955	1	0.0030475
Atp5g1	10	0.00012729	0.013531	13	7	-0.26876	0.81089	0.999997	956	2	-0.26876
Pitpnb	10	0.017046	0.179628	132	3	-0.084983	0.81812	0.999997	957	2	-0.084983
Plcxd1	10	0.43854	0.713089	802	3	-0.040496	0.81812	0.999997	958	1	-0.040496
Creb3l3	10	0.018849	0.179628	145	1	0.02089	0.81812	0.999997	959	2	0.02089
Mboat4	10	0.055426	0.259499	293	4	-0.039941	0.81814	0.999997	960	2	-0.039941
Mmd	9	0.32187	0.621722	684	2	-0.012269	0.81815	0.999997	961	2	-0.012269
Sumf2	10	0.12174	0.404207	400	2	-0.0012795	0.81889	0.999997	962	2	-0.0012795
Pigyl	10	0.054504	0.259499	290	2	-0.040436	0.8189	0.999997	963	2	-0.040436
Ddhd1	9	0.62469	0.835311	939	2	0.0057399	0.81958	0.999997	964	1	0.0057399
Plch1	10	0.40122	0.681666	771	3	-0.01056	0.81961	0.999997	965	2	-0.01056
Rdh14	10	0.90876	0.969391	1152	0	0.038939	0.82022	0.999997	966	2	0.038939
Elovl7	9	0.16194	0.441492	496	1	-0.02453	0.82022	0.999997	967	1	-0.02453
Mylip	10	0.00052636	0.025908	28	5	-0.17139	0.82022	0.999997	968	1	-0.17139
Ppap2c	10	0.40123	0.681666	773	2	0.00060245	0.82023	0.999997	969	2	0.00060245
Rlbp1	9	0.86921	0.952195	1115	0	0.036244	0.82023	0.999997	970	2	0.036244
Flot1	10	0.042366	0.22923	257	2	-0.065925	0.82108	0.999997	971	2	-0.065925
Dgkk	6	0.26895	0.587075	607	2	-0.046641	0.82379	0.999997	972	1	-0.046641
Pon2	9	0.74758	0.892753	1036	1	0.05345	0.82667	0.999997	973	2	0.05345
Btd	10	0.036917	0.224198	227	5	-0.13366	0.82667	0.999997	974	1	-0.13366
Pclo	10	0.043749	0.235788	260	3	-0.066419	0.82882	0.999997	975	2	-0.066419
Alpi	10	0.0033817	0.083902	58	5	-0.14128	0.82959	0.999997	976	1	-0.14128
Hao2	10	0.068533	0.296153	320	3	-0.029026	0.83091	0.999997	977	2	-0.029026
Slc37a1	9	0.64455	0.846264	959	2	-0.023263	0.83092	0.999997	978	1	-0.023263
Ces1d	10	0.89397	0.966283	1135	0	0.017558	0.83321	0.999997	979	2	0.017558
Cyp2c44	10	0.76983	0.909569	1045	1	-0.031922	0.83567	0.999997	980	2	-0.031922
Lrpap1	10	0.041513	0.22923	252	5	-0.12766	0.83777	0.999997	981	1	-0.12766
Nr2c1	9	0.34081	0.636511	704	3	-0.09064	0.83779	0.999997	982	1	-0.09064
Apoa5	10	0.049976	0.255142	273	4	-0.075253	0.83782	0.999997	983	2	-0.075253
Nfyc	10	0.023301	0.185657	169	3	-0.1098	0.83782	0.999997	984	2	-0.1098
Bpnt1	10	0.19359	0.481361	542	4	-0.084242	0.83782	0.999997	985	2	-0.084242
Hs2st1	10	0.00085662	0.036634	32	6	-0.17354	0.84207	0.999997	986	2	-0.17354
Tlr4	10	0.086739	0.338284	349	3	-0.079499	0.84208	0.999997	987	1	-0.079499
Cyb5	10	0.15219	0.439504	471	3	-0.068411	0.84208	0.999997	988	1	-0.068411
Slc25a20	10	0.60371	0.819298	930	2	0.0050619	0.84673	0.999997	989	2	0.0050619
Ugt1a2	4	0.55621	0.787615	901	1	-0.063696	0.84673	0.999997	990	0	-0.063696
Gal3st1	8	0.030305	0.209658	203	3	-0.18184	0.84881	0.999997	991	1	-0.18184
Sts	10	0.0068151	0.107768	90	3	-0.077313	0.84882	0.999997	992	2	-0.077313
Bckdha	10	0.0018061	0.054146	47	6	-0.1298	0.84903	0.999997	993	1	-0.1298
Fdft1	6	0.00046443	0.024752	27	3	-0.30553	0.84903	0.999997	994	1	-0.30553
Acsl1	10	0.049963	0.255142	271	3	-0.1145	0.84905	0.999997	995	2	-0.1145
Nqo1	10	0.62729	0.835311	944	1	-0.0069911	0.84921	0.999997	996	2	-0.0069911
Plin1	10	0.6357	0.838467	956	2	-0.010243	0.84921	0.999997	997	2	-0.010243
Erlin2	10	0.48139	0.745855	830	2	0.008508	0.84921	0.999997	998	2	0.008508
Nudt12	10	0.51653	0.759256	870	1	-0.011004	0.84922	0.999997	999	2	-0.011004
Inppl1	10	0.067109	0.294449	312	3	-0.066224	0.84982	0.999997	1000	2	-0.066224
Idi2	10	0.16414	0.444009	503	4	-0.13454	0.85457	0.999997	1001	2	-0.13454
Apom	9	0.10953	0.404207	366	3	-0.054363	0.85458	0.999997	1002	1	-0.054363
Them4	10	0.40098	0.681666	769	3	-0.061244	0.8546	0.999997	1003	1	-0.061244
B3galt5	10	0.19364	0.481361	544	4	-0.09047	0.85525	0.999997	1004	1	-0.09047
Cept1	10	0.018849	0.179628	148	4	-0.11972	0.85656	0.999997	1005	2	-0.11972
Smpdl3b	10	0.67822	0.870425	973	1	0.0074351	0.85657	0.999997	1006	1	0.0074351
Adh4	10	0.16212	0.441492	499	4	-0.053262	0.85813	0.999997	1007	1	-0.053262
Hpgd	10	0.12188	0.404207	412	3	-0.074408	0.85907	0.999997	1008	2	-0.074408
Hsd17b4	10	0.19359	0.481361	541	4	-0.069275	0.85908	0.999997	1009	2	-0.069275
Elovl2	10	0.90152	0.966283	1146	0	0.0084449	0.85939	0.999997	1010	2	0.0084449
Nr1h5	10	0.37973	0.670889	738	3	-0.06376	0.85939	0.999997	1011	1	-0.06376
Ehhadh	10	0.049963	0.255142	272	5	-0.10858	0.86006	0.999997	1012	1	-0.10858
Fut1	10	0.17375	0.452943	523	3	-0.082909	0.86006	0.999997	1013	2	-0.082909
Lpcat4	10	0.7985	0.923218	1067	1	0.034352	0.86007	0.999997	1014	2	0.034352
Faah	10	0.10953	0.404207	367	1	-0.0051591	0.86007	0.999997	1015	2	-0.0051591
Npc1	10	0.12824	0.407677	434	3	-0.10212	0.86022	0.999997	1016	1	-0.10212
Paqr9	10	0.13328	0.411804	441	3	-0.031932	0.86023	0.999997	1017	2	-0.031932
Ugt2b5	10	0.0032717	0.08329	56	6	-0.13461	0.86052	0.999997	1018	1	-0.13461
Sptssb	8	0.12768	0.407677	426	3	-0.11182	0.86254	0.999997	1019	1	-0.11182
Slc33a1	10	0.00013417	0.013531	14	6	-0.27905	0.86254	0.999997	1020	1	-0.27905
Suclg1	10	0.0032235	0.08329	55	5	-0.22972	0.86369	0.999997	1021	1	-0.22972
Abcg1	10	0.023239	0.185657	159	4	-0.13801	0.86369	0.999997	1022	1	-0.13801
Slc10a4	9	0.03914	0.224714	240	4	-0.13594	0.86369	0.999997	1023	1	-0.13594
Pitpnc1	10	0.10896	0.404207	361	4	-0.10193	0.8637	0.999997	1024	1	-0.10193
Acad12	6	0.036917	0.224198	228	3	-0.084659	0.86545	0.999997	1025	1	-0.084659
Pigu	10	0.02361	0.185657	180	5	-0.13479	0.86616	0.999997	1026	1	-0.13479
Hsd3b4	6	0.027367	0.196955	194	1	-0.0045956	0.86619	0.999997	1027	1	-0.0045956
Pcyox1	9	0.31923	0.619934	683	2	0.021841	0.86726	0.999997	1028	1	0.021841
Pgap3	10	0.1103	0.404207	370	4	-0.088936	0.86759	0.999997	1029	1	-0.088936
Pcca	10	0.31878	0.619934	673	1	-0.057926	0.8676	0.999997	1030	1	-0.057926
Esco1	10	0.022131	0.185657	153	5	-0.14972	0.87129	0.999997	1031	1	-0.14972
Mfge8	10	0.41077	0.690245	781	2	-0.043909	0.87225	0.999997	1032	1	-0.043909
Pigt	10	0.23665	0.543583	581	3	-0.10709	0.87346	0.999997	1033	1	-0.10709
Apol6	9	0.95479	0.982257	1198	0	0.02191	0.87415	0.999997	1034	1	0.02191
Cav1	8	0.15885	0.440422	492	3	-0.097833	0.87583	0.999997	1035	1	-0.097833
Awat2	8	0.0014552	0.045523	46	4	-0.16718	0.87668	0.999997	1036	1	-0.16718
Hsd17b1	10	0.031351	0.211849	207	4	-0.13274	0.87832	0.999997	1037	1	-0.13274
Cyp7a1	10	0.20034	0.491966	549	4	-0.059399	0.88033	0.999997	1038	1	-0.059399
Clock	9	0.031096	0.211849	206	4	-0.27816	0.8811	0.999997	1039	1	-0.27816
Gyk	10	0.22431	0.541553	561	2	-0.064601	0.88476	0.999997	1040	1	-0.064601
Bhmt	8	0.34307	0.636511	707	2	-0.072803	0.88476	0.999997	1041	1	-0.072803
Phyhd1	9	0.0068151	0.107768	89	3	-0.15383	0.88476	0.999997	1042	1	-0.15383
Serpina6	10	0.16211	0.441492	497	4	-0.057864	0.88476	0.999997	1043	1	-0.057864
Akr1c12	9	0.77972	0.912395	1055	1	-0.010188	0.88555	0.999997	1044	1	-0.010188
Mtmr2	10	0.1156	0.404207	385	3	-0.08445	0.88555	0.999997	1045	1	-0.08445
Ppap2b	10	0.042373	0.22923	258	4	-0.090626	0.89069	0.999997	1046	1	-0.090626
Shh	10	0.11569	0.404207	387	3	-0.049743	0.89306	0.999997	1047	1	-0.049743
St3gal6	10	0.6885	0.87137	988	2	-0.026111	0.89308	0.999997	1048	1	-0.026111
Rxrb	10	0.6324	0.837198	951	2	-0.040359	0.89308	0.999997	1049	1	-0.040359
Pigs	9	0.064315	0.287421	309	3	-0.11847	0.89308	0.999997	1050	1	-0.11847
Ppm1l	9	0.018168	0.179628	136	4	-0.10578	0.89468	0.999997	1051	1	-0.10578
Wisp2	8	0.063455	0.286244	307	4	-0.10861	0.89677	0.999997	1052	1	-0.10861
Arf1	9	0.058329	0.269056	300	2	-0.076804	0.89775	0.999997	1053	1	-0.076804
Cyp4f13	10	0.051999	0.259327	279	3	-0.064561	0.8979	0.999997	1054	1	-0.064561
Uggt2	10	0.48072	0.745855	825	1	-0.018599	0.89891	0.999997	1055	1	-0.018599
Gcdh	10	0.14132	0.420168	461	3	-0.0814	0.89891	0.999997	1056	1	-0.0814
Chd9	10	0.007221	0.111732	92	5	-0.18828	0.89894	0.999997	1057	1	-0.18828
4833424O15Rik	6	0.0011731	0.044678	37	5	-0.21546	0.8997	0.999997	1058	0	-0.21546
Pla2g7	10	0.36073	0.655422	726	2	-0.003913	0.90043	0.999997	1059	1	-0.003913
Apoc1	10	0.13507	0.411804	450	2	-0.070198	0.90059	0.999997	1060	1	-0.070198
Naaa	10	0.08248	0.336227	339	3	-0.071738	0.90119	0.999997	1061	1	-0.071738
Ptgr1	9	0.39282	0.676428	761	2	-0.08665	0.90206	0.999997	1062	1	-0.08665
Hmgcl	10	0.0067394	0.107768	86	5	-0.17254	0.90207	0.999997	1063	1	-0.17254
Helz2	9	0.37548	0.670889	729	2	0.002114	0.90207	0.999997	1064	1	0.002114
Lipt1	10	0.12768	0.407677	424	4	-0.063327	0.90207	0.999997	1065	1	-0.063327
Plekha2	10	0.03861	0.224714	237	4	-0.10239	0.90228	0.999997	1066	1	-0.10239
Fut4	10	0.90151	0.966283	1144	0	0.026968	0.90228	0.999997	1067	1	0.026968
Fut9	9	0.14131	0.420168	460	4	-0.059544	0.90228	0.999997	1068	1	-0.059544
Scarb1	10	0.68849	0.87137	986	2	-0.0096645	0.90293	0.999997	1069	1	-0.0096645
B4galnt2	9	0.049336	0.255142	263	4	-0.16937	0.90309	0.999997	1070	1	-0.16937
Pigk	9	0.030202	0.209658	202	2	-0.11989	0.90475	0.999997	1071	1	-0.11989
Ptgfrn	10	0.86921	0.952195	1116	1	0.0063833	0.90496	0.999997	1072	1	0.0063833
Slc44a1	9	0.91572	0.972256	1158	0	0.035047	0.90543	0.999997	1073	1	0.035047
Aacs	6	0.13004	0.407677	440	2	-0.074716	0.90553	0.999997	1074	0	-0.074716
Esco2	9	0.085651	0.338284	344	4	-0.17022	0.90557	0.999997	1075	1	-0.17022
Slc10a5	10	0.50619	0.759256	851	2	-0.057752	0.90558	0.999997	1076	1	-0.057752
Pld6	9	0.11482	0.404207	381	3	-0.085151	0.9082	0.999997	1077	1	-0.085151
Ocrl	10	0.03219	0.212531	210	5	-0.13123	0.90968	0.999997	1078	1	-0.13123
Pla2g3	10	0.0074343	0.112386	93	6	-0.12308	0.91005	0.999997	1079	1	-0.12308
Napepld	10	0.037041	0.224198	229	4	-0.10539	0.91087	0.999997	1080	1	-0.10539
Plekha4	10	0.37581	0.670889	734	3	-0.063749	0.91087	0.999997	1081	1	-0.063749
Osbpl3	6	0.0043037	0.087803	66	4	-0.21113	0.91356	0.999997	1082	0	-0.21113
Nr5a1	10	0.1623	0.441492	501	4	-0.086858	0.91356	0.999997	1083	1	-0.086858
Scgb2b20	7	0.8721	0.952195	1120	0	0.015179	0.91356	0.999997	1084	0	0.015179
Cyp2b19	6	0.12823	0.407677	429	3	-0.11078	0.91451	0.999997	1085	0	-0.11078
Dmgdh	8	0.17698	0.457232	525	2	-0.067264	0.91451	0.999997	1086	1	-0.067264
Olah	10	0.018849	0.179628	147	3	-0.1914	0.91554	0.999997	1087	1	-0.1914
Kat6a	10	0.0080123	0.112386	99	6	-0.16264	0.91555	0.999997	1088	1	-0.16264
Pla2g2d	10	0.23094	0.543583	562	2	-0.060284	0.91555	0.999997	1089	1	-0.060284
Dbt	10	0.11196	0.404207	371	4	-0.086528	0.91555	0.999997	1090	1	-0.086528
Cers3	9	0.0032166	0.08329	54	6	-0.18218	0.91555	0.999997	1091	1	-0.18218
Aldh3a2	10	0.12187	0.404207	406	3	-0.097072	0.91555	0.999997	1092	1	-0.097072
Cox10	10	0.30808	0.617675	660	3	-0.075416	0.91731	0.999997	1093	1	-0.075416
Ppapdc2	10	0.4855	0.745855	837	2	-0.047219	0.91734	0.999997	1094	1	-0.047219
Sult1e1	10	0.30043	0.612146	652	1	-0.015506	0.91734	0.999997	1095	1	-0.015506
Cyp4f18	9	0.00021673	0.016295	17	6	-0.17301	0.91742	0.999997	1096	1	-0.17301
Dpep1	10	0.01834	0.179628	137	5	-0.1845	0.91742	0.999997	1097	1	-0.1845
Aldh9a1	6	0.085658	0.338284	347	1	-0.037816	0.92085	0.999997	1098	0	-0.037816
Plcd1	10	0.23203	0.543583	568	2	-0.026701	0.92336	0.999997	1099	1	-0.026701
Dpagt1	9	0.58501	0.813919	913	1	-0.05963	0.92366	0.999997	1100	1	-0.05963
Pla2g5	9	0.12275	0.404207	419	3	-0.08515	0.92501	0.999997	1101	1	-0.08515
Bcmo1	10	0.35829	0.651819	722	2	0.0092039	0.92502	0.999997	1102	1	0.0092039
Agpat4	10	0.41664	0.695522	785	2	-0.066565	0.92517	0.999997	1103	1	-0.066565
Pik3r2	10	0.14103	0.420168	457	4	-0.083015	0.92518	0.999997	1104	1	-0.083015
Sin3b	10	0.023301	0.185657	168	4	-0.1467	0.92519	0.999997	1105	1	-0.1467
Coq9	10	0.028578	0.201636	199	3	-0.090844	0.92647	0.999997	1106	1	-0.090844
Acad10	6	0.80103	0.923218	1068	0	-0.0070194	0.92722	0.999997	1107	0	-0.0070194
Coq7	6	0.19121	0.481361	536	2	-0.071651	0.92724	0.999997	1108	0	-0.071651
Impad1	9	0.32854	0.624134	694	3	-0.036585	0.92725	0.999997	1109	1	-0.036585
Agpat3	10	0.14131	0.420168	459	4	-0.10451	0.92725	0.999997	1110	1	-0.10451
St3gal5	8	0.023308	0.185657	175	3	-0.10226	0.92981	0.999997	1111	0	-0.10226
Sh3glb1	8	0.011962	0.15099	113	5	-0.16798	0.93088	0.999997	1112	0	-0.16798
Dpm1	10	0.022289	0.185657	156	5	-0.19288	0.93089	0.999997	1113	1	-0.19288
Plp2	9	0.0045445	0.088507	73	4	-0.13617	0.93193	0.999997	1114	1	-0.13617
Gba2	10	0.023308	0.185657	172	5	-0.1341	0.93193	0.999997	1115	1	-0.1341
Hsd17b6	10	0.070542	0.299439	326	2	-0.051525	0.93229	0.999997	1116	1	-0.051525
Ptgdr2	4	0.39313	0.676428	762	1	-0.06046	0.93229	0.999997	1117	0	-0.06046
Akr1c21	9	0.90182	0.966283	1147	0	0.027591	0.9323	0.999997	1118	1	0.027591
Pigm	9	0.13855	0.416224	456	4	-0.082612	0.93407	0.999997	1119	1	-0.082612
Anxa3	10	0.15014	0.439504	467	4	-0.11043	0.93507	0.999997	1120	1	-0.11043
Pgrmc2	9	3.44e-06	0.000619	4	8	-0.45886	0.93529	0.999997	1121	1	-0.45886
Lpin3	10	0.042373	0.22923	259	4	-0.089249	0.93529	0.999997	1122	1	-0.089249
Akr1d1	10	0.30808	0.617675	659	3	-0.067879	0.93542	0.999997	1123	1	-0.067879
St8sia5	9	0.17374	0.452943	516	3	-0.13935	0.93547	0.999997	1124	1	-0.13935
Nceh1	9	0.027278	0.196955	190	5	-0.057558	0.93547	0.999997	1125	1	-0.057558
Ldlrad3	9	0.90876	0.969391	1153	0	0.027837	0.9378	0.999997	1126	1	0.027837
Cel	10	0.051992	0.259327	278	4	-0.11944	0.94252	0.999997	1127	1	-0.11944
Akr1c20	6	0.0067257	0.107768	83	4	-0.24063	0.94253	0.999997	1128	0	-0.24063
Plcb1	10	0.069806	0.29722	321	2	-0.048879	0.94266	0.999997	1129	1	-0.048879
Plscr2	10	0.0042418	0.087803	64	5	-0.21871	0.94267	0.999997	1130	1	-0.21871
Gm2a	9	0.051999	0.259327	280	3	-0.077008	0.94323	0.999997	1131	1	-0.077008
Gcnt2	9	0.11413	0.404207	374	3	-0.044933	0.94495	0.999997	1132	1	-0.044933
Anxa2	9	0.72569	0.883628	1019	1	0.00015185	0.94697	0.999997	1133	0	0.00015185
Nfyb	8	0.03786	0.224198	236	4	-0.12486	0.94865	0.999997	1134	0	-0.12486
Ppapdc3	9	0.01318	0.156902	118	3	-0.11744	0.94878	0.999997	1135	0	-0.11744
Chdh	10	0.12768	0.407677	423	3	-0.087169	0.95287	0.999997	1136	1	-0.087169
Acsl6	10	0.93692	0.976973	1181	0	-0.0069768	0.95287	0.999997	1137	1	-0.0069768
Fabp6	10	0.0087072	0.1171	106	6	-0.15398	0.95454	0.999997	1138	1	-0.15398
Pgrmc1	10	0.42657	0.705031	792	3	-0.057757	0.95459	0.999997	1139	1	-0.057757
Rdh9	10	0.58943	0.814853	917	2	-0.032919	0.95551	0.999997	1140	1	-0.032919
B3gnt3	10	0.38001	0.670889	739	3	-0.078441	0.95692	0.999997	1141	1	-0.078441
Acsbg1	9	0.72528	0.883628	1016	1	-0.035618	0.95869	0.999997	1142	0	-0.035618
Cds2	9	0.018849	0.179628	146	3	-0.20777	0.95869	0.999997	1143	0	-0.20777
Ncoa6	10	0.6357	0.838467	955	1	-0.036957	0.95947	0.999997	1144	1	-0.036957
Cyp3a16	10	0.38916	0.676428	754	3	-0.10866	0.95947	0.999997	1145	1	-0.10866
Pitpna	9	0.02328	0.185657	166	5	-0.12457	0.95947	0.999997	1146	0	-0.12457
Acot13	9	0.17375	0.452943	521	2	-0.088717	0.95948	0.999997	1147	0	-0.088717
Gbgt1	9	0.03861	0.224714	239	4	-0.15593	0.95948	0.999997	1148	0	-0.15593
Rdh8	10	0.4668	0.743073	816	2	-0.0078499	0.95948	0.999997	1149	1	-0.0078499
Pgr	10	0.23432	0.543583	576	3	-0.091193	0.96036	0.999997	1150	1	-0.091193
Pla2g2c	10	0.018629	0.179628	140	5	-0.10554	0.96046	0.999997	1151	1	-0.10554
Sgpp2	10	0.27165	0.587275	618	2	-0.057864	0.96056	0.999997	1152	1	-0.057864
Nudt19	10	0.16979	0.452943	508	3	-0.054458	0.96056	0.999997	1153	1	-0.054458
Thrsp	9	0.12075	0.404207	394	2	-0.031909	0.96056	0.999997	1154	0	-0.031909
Cbr1	10	0.080911	0.333669	330	4	-0.14029	0.96057	0.999997	1155	1	-0.14029
Cyp4a30b	10	0.15691	0.440422	482	4	-0.074878	0.96277	0.999997	1156	0	-0.074878
Tnfaip8l3	10	0.17982	0.462893	529	4	-0.099437	0.96777	0.999997	1157	0	-0.099437
Osbpl2	9	0.03914	0.224714	241	4	-0.14776	0.96782	0.999997	1158	0	-0.14776
Nmt1	10	0.34084	0.636511	705	2	-0.062117	0.96831	0.999997	1159	0	-0.062117
Echdc1	9	0.027367	0.196955	192	3	-0.13281	0.96832	0.999997	1160	0	-0.13281
Aste1	10	0.01834	0.179628	139	4	-0.13841	0.96839	0.999997	1161	0	-0.13841
Fabp4	10	0.15393	0.439504	478	4	-0.099027	0.97093	0.999997	1162	0	-0.099027
Fads6	10	0.0067394	0.107768	87	6	-0.24578	0.97093	0.999997	1163	0	-0.24578
Nudt4	9	0.055543	0.259499	297	3	-0.13008	0.97208	0.999997	1164	0	-0.13008
Cltc	10	0.024883	0.187471	187	4	-0.24364	0.97386	0.999997	1165	0	-0.24364
Hilpda	9	0.29869	0.612146	649	3	-0.080921	0.97407	0.999997	1166	0	-0.080921
H2-Ke6	9	0.35829	0.651819	723	3	-0.047876	0.97411	0.999997	1167	0	-0.047876
Lep	10	0.77717	0.912187	1053	1	0.011576	0.97479	0.999997	1168	0	0.011576
Rarg	10	0.17374	0.452943	510	3	-0.11487	0.97528	0.999997	1169	0	-0.11487
Acads	10	0.013902	0.156907	121	3	-0.12177	0.97834	0.999997	1170	0	-0.12177
Corin	10	0.23203	0.543583	570	3	-0.12473	0.97841	0.999997	1171	0	-0.12473
Pigl	10	0.017081	0.179628	133	5	-0.22655	0.97933	0.999997	1172	0	-0.22655
Abhd5	10	0.26461	0.587075	596	2	-0.013632	0.97998	0.999997	1173	0	-0.013632
Ptges	10	0.00017545	0.01578	16	7	-0.22804	0.97998	0.999997	1174	0	-0.22804
Pigr	10	0.50619	0.759256	852	2	-0.053023	0.97998	0.999997	1175	0	-0.053023
Alox12b	10	0.064315	0.287421	310	4	-0.12728	0.98002	0.999997	1176	0	-0.12728
Rabggta	9	0.12823	0.407677	427	4	-0.1647	0.98238	0.999997	1177	0	-0.1647
Hlcs	10	0.0043863	0.087803	69	6	-0.097589	0.98274	0.999997	1178	0	-0.097589
Ap2b1	10	0.41077	0.690245	779	3	-0.11045	0.9837	0.999997	1179	0	-0.11045
Ech1	10	0.62732	0.835311	945	2	-0.016319	0.98405	0.999997	1180	0	-0.016319
Chat	8	0.29462	0.607386	647	3	-0.084517	0.98408	0.999997	1181	0	-0.084517
Acox1	10	0.27164	0.587275	617	3	-0.070744	0.98408	0.999997	1182	0	-0.070744
B4galnt1	10	0.03861	0.224714	238	3	-0.086479	0.98699	0.999997	1183	0	-0.086479
Cers1	6	0.32855	0.624134	695	2	-0.09235	0.98741	0.999997	1184	0	-0.09235
Gmeb2	9	0.00025802	0.016295	22	5	-0.21513	0.98741	0.999997	1185	0	-0.21513
Gba	10	0.40122	0.681666	772	3	-0.079831	0.98741	0.999997	1186	0	-0.079831
Plekha1	6	0.018842	0.179628	141	4	-0.13756	0.98743	0.999997	1187	0	-0.13756
Idi1	9	0.26896	0.587075	610	2	-0.19452	0.98743	0.999997	1188	0	-0.19452
Acbd5	10	0.0081155	0.112386	102	6	-0.18917	0.98752	0.999997	1189	0	-0.18917
Lpcat3	10	0.00027178	0.016295	23	6	-0.23552	0.98752	0.999997	1190	0	-0.23552
Azgp1	9	0.15772	0.440422	483	2	-0.068872	0.98752	0.999997	1191	0	-0.068872
Ormdl3	10	0.042366	0.22923	256	4	-0.12126	0.98754	0.999997	1192	0	-0.12126
Echdc3	9	0.024532	0.187471	184	3	-0.15307	0.98754	0.999997	1193	0	-0.15307
Prmt5	9	0.00052636	0.025908	29	5	-0.37667	0.98771	0.999997	1194	0	-0.37667
Slc44a4	9	3.44e-06	0.000619	7	7	-0.29308	0.98835	0.999997	1195	0	-0.29308
Pcyt1b	9	0.15884	0.440422	491	2	-0.053211	0.98867	0.999997	1196	0	-0.053211
Lcn8	10	0.001235	0.044678	38	7	-0.1582	0.98948	0.999997	1197	0	-0.1582
Atp6v0c	10	0.069806	0.29722	322	4	-0.35455	0.98949	0.999997	1198	0	-0.35455
Nudt3	9	0.0008635	0.036634	33	6	-0.15199	0.98975	0.999997	1199	0	-0.15199
Alg3	10	0.0067394	0.107768	85	5	-0.19363	0.99078	0.999997	1200	0	-0.19363
Aasdhppt	10	0.0029758	0.08235	52	5	-0.32408	0.99114	0.999997	1201	0	-0.32408
Prmt8	10	0.68778	0.87137	984	2	-0.045542	0.99301	0.999997	1202	0	-0.045542
Egln2	10	0.23303	0.543583	574	1	-0.037302	0.99301	0.999997	1203	0	-0.037302
Gpx1	10	0.54656	0.787615	885	2	-0.10504	0.99314	0.999997	1204	0	-0.10504
Acot11	10	0.26895	0.587075	606	3	-0.10419	0.99336	0.999997	1205	0	-0.10419
Nus1	10	0.00089102	0.036634	35	7	-0.22079	0.99336	0.999997	1206	0	-0.22079
Acsl4	9	3.44e-06	0.000619	8	7	-0.45832	0.99337	0.999997	1207	0	-0.45832
Star	9	0.0043932	0.087803	71	3	-0.15063	0.99404	0.999997	1208	0	-0.15063
Stard5	10	0.12824	0.407677	433	3	-0.12047	0.99446	0.999997	1209	0	-0.12047
Taz	9	0.024883	0.187471	188	5	-0.14028	0.99475	0.999997	1210	0	-0.14028
Gpx5	10	0.19365	0.481361	545	2	-0.091652	0.99499	0.999997	1211	0	-0.091652
Cryz	9	0.63241	0.837198	952	2	-0.1027	0.995	0.999997	1212	0	-0.1027
Wipi1	10	0.00043003	0.0238	26	6	-0.23328	0.99587	0.999997	1213	0	-0.23328
Ces1g	9	0.23303	0.543583	572	3	-0.11809	0.99722	0.999997	1214	0	-0.11809
Tinagl1	10	0.19941	0.491966	548	4	-0.097534	0.99722	0.999997	1215	0	-0.097534
Uimc1	10	0.0072142	0.111732	91	4	-0.22019	0.99722	0.999997	1216	0	-0.22019
Aldh3b1	10	0.31313	0.618968	669	3	-0.10045	0.99722	0.999997	1217	0	-0.10045
Alox15	9	0.0043037	0.087803	67	5	-0.17536	0.99728	0.999997	1218	0	-0.17536
Ptch1	9	3.44e-06	0.000619	3	8	-0.98597	0.9974	0.999997	1219	0	-0.98597
Dab1	10	0.23198	0.543583	563	3	-0.097071	0.9974	0.999997	1220	0	-0.097071
Rragc	9	1.03e-05	0.00165	9	7	-0.40638	0.9974	0.999997	1221	0	-0.40638
Nat6	9	0.00012729	0.013531	12	7	-0.26645	0.99748	0.999997	1222	0	-0.26645
Fdxr	9	0.017046	0.179628	131	4	-0.17666	0.99755	0.999997	1223	0	-0.17666
Lipk	9	0.47237	0.74451	822	2	-0.073881	0.99805	0.999997	1224	0	-0.073881
Glb1	10	0.25035	0.572357	589	3	-0.10215	0.99846	0.999997	1225	0	-0.10215
Hsd17b10	10	0.00025802	0.016295	21	5	-0.23606	0.99871	0.999997	1226	0	-0.23606
Acot8	10	0.38836	0.676428	752	3	-0.082048	0.99872	0.999997	1227	0	-0.082048
Dhrs3	9	0.027271	0.196955	189	5	-0.14044	0.99877	0.999997	1228	0	-0.14044
Osbpl5	10	0.0022465	0.063386	51	5	-0.16847	0.9991	0.999997	1229	0	-0.16847
Gpx4	9	0.085658	0.338284	346	2	-0.2798	0.99955	0.999997	1230	0	-0.2798
Ap2s1	9	3.78e-05	0.00495	11	7	-0.37356	0.99963	0.999997	1231	0	-0.37356
Ubr5	10	3.78e-05	0.00495	10	8	-0.45944	0.99982	0.999997	1232	0	-0.45944
Abcb11	10	0.16569	0.446433	505	3	-0.14135	0.99996	0.999997	1233	0	-0.14135
Osbp2	10	0.00014105	0.013531	15	8	-0.2029	0.99998	0.999997	1234	0	-0.2029
Fasn	10	0.0058312	0.103716	76	6	-0.28131	0.99998	0.999997	1235	0	-0.28131
Pten	10	3.44e-06	0.000619	2	8	-0.58249	1	0.999997	1236	0	-0.58249
Rabggtb	10	0.0040423	0.087803	62	6	-0.36592	1	0.999997	1237	0	-0.36592
Mettl2	8	3.44e-06	0.000619	6	8	-0.40374	1	0.999997	1239	0	-0.40374
Sufu	10	3.44e-06	0.000619	1	9	-1.6872	1	0.999997	1238	0	-1.6872
