# Supplementary material for: Cholesterol accessibility at the ciliary membrane controls hedgehog signaling
Source: eLife. 2019 Oct 30;8:e50051. doi: 10.7554/eLife.50051 (PMC6850779; doi:10.7554/eLife.50051)
Supplement: Supplementary file 4. — The first tab contains lists of genes identified in each lipid biosynthesis pathway found in the KEGG database for Mus musculus. Column A contains a legend used throughout the spreadsheet. For each lipid biosynthesis pathway, the name of the gene is given along with the FDR-corrected p-values from the HiSHH-Bottom10% and LoSHH-Top5% screens and the mRNA expression level in the NIH/3T3 (see Supplementary file 5). The second tab contains the same analysis focused on oxysterol-related genes manually curated from the literature. [file elife-50051-supp4.xlsx]

## Sheet: Genes from KEGG database
Legend:
Red text- Not in our lipid library
Purple text- Absent in RNAseq
Green text- Not expressed in RNAseq
Highlighted text- Also annotated in Oxysterol enzyme list		Cholesterol biosynthesis pathway							Vitamin D3/ Calcitetrol/Secalciferol pathway							Primary Bile Acid Biosynthesis							Fatty Acid biosynthesis pathway							Fatty Acid Elongation Pathway								Fatty acid degradation pathway							Arachidonic acid metabolism pathway
		primary name	alias	low shh top5 fdr pos	high shh bot10 fdr pos	RNAseq1	RNAseq2		primary name	alias	low shh top5 fdr pos	high shh bot5 fdr pos	RNAseq1	RNAseq2		primary name	alias	low shh top5 fdr pos	high shh bot5 fdr pos	RNAseq1	RNAseq2		primary name	alias	low shh top5 fdr pos	high shh bot5 fdr pos	RNA seq1	RNA seq2			primary name	alias	low shh top5 fdr pos	high shh bot5 fdr pos	RNA seq1	RNA seq2		primary name	alias	low shh top5 fdr pos	high shh bot5 fdr pos	RNA seq1	RNA seq2		primary name	alias	low shh top5 fdr pos	high shh top5 fdr pos	RNA seq1
		Fdft1		0.834569	0.999997	2.37372	2.39361		Cel		0.69453	0.999997	0.0861445	0.0847842		Cyp46a1		0.25862	0.999997	0.279664	0.269013		Acacb		0.615493	0.592893	0.0416035	0.0396373		in mito	Hadhb		0.542932	0.853589	0.720303	0.741309		Acsl1		0.828322	0.999997	0.272616	0.281095		Alox12		0.342264	0.955437	0.0036282
		Sqle		0.906464	0.000413	13.7576	13.9637		Lipa		0.69453	0.836244	2.55713	2.60991		Cyp7a1		0.039015	0.999997	0.319471	0.367656		Acaca		0.844653	0.978138	0.439452	0.43983			Acaa2		0.657778	0.960584	0.96181	0.989797		Acsl3		0.291224	0.862853	2.0893	2.07757		Alox8	Alox15b	0.69453	0.999997	0.00181214
		Lss		0.867672	0.069802	4.95277	5.11395		Soat1		0.877354	0.999997	1.0741	1.08552		Cyp39a1		0.758841	0.9858	0.0660221	0.0682285		Acsf3		0.834569	0.853589	0.250463	0.257633			Hadha		0.337336	0.994065	3.87271	3.85602		Acsl4		0.999997	0.999997	1.59711	1.58399		Ephx2		0.672552	0.861459	0.0420971
		Cyp51	Ldm	0.972207	0.955437	13.5315	13.8452		Soat2		0.73097	0.999997	0.0155753	0.00287425		Hsd3b7		0.964569	0.890319	1.69347	1.83212		Mcat		0.337336	0.999997	1.69955	1.61984			Hadh		0.342264	0.731811	1.74366	1.74502		Acsl5		0.699085	0.978138	1.09126	1.105		Gpx1		0.69453	0.999997	15.5188
		Dhcr24		0.865089	0.000413	7.9957	8.19599		Cyp24a1		0.16941	0.999997	0.00436531	0.00171855		Cyp27a1		0.342264	0.955437	0.00103666	0.000510145		Fasn		0.005626	0.999997	16.0279	16.271			Echs1		0.657778	0.896759	2.93852	3.02463		Acsl6		0.442108	0.999997	0.0955277	0.0934145		Gpx2		0.69453	0.942195	1.09307e-35
		Tm7sf2	Dhcr14a	0.872013	0.592893	5.34686	5.37933		Cyp27b1		0.69453	0.999997	0.127192	0.133008		Akr1d1		0.369202	0.999997	0	0.000321047		Oxsm		0.450271	0.861459	0.566236	0.537272			Mecr		0.333811	0.853589	0.373228	0.353049		Acsbg2		0.291224	0.874375	0.00321717	0.00474955		Gpx3		0.187353	0.999997	0.0174963
		Msmo1	Sc4mol	0.672552	0.012246	12.9725	13.4623		Cyp2r1		0.69453	0.853589	0	0		Slc27a5		0.745411	0.960584	0.00768067	0.00755939		Cbr4		0.869552	0.643845	0.521851	0.606564			Ppt1		0.35588	0.893025	5.09219	5.11033		Acsbg1		0.69453	0.999997	0.0995257	0.0927299		Gpx7		0.982984	0.942195	1.1067
		Nsdhl		0.906361	0.250158	2.08522	2.15972									Amacr		0.615493	0.853589	0.855384	1.0221		H2-Ke6	Hsd17b8	0.904267	0.999997	6.09208	6.99887			Ppt2		0.977817	0.960584	1.87765	1.9527		Cpt1a		0.988699	0.862853	7.19323	7.19192		Ptgs1		0.369263	0.439406	5.54002
		Hsd17b7		0.777369	0.002785	3.30627	3.35602									Acox2		0.657778	0.978138	0.000372463	0.00293265		Mecr		0.333811	0.853589	0.373228	0.353049		in ER	Elovl1		0.880101	0.789261	13.378	14.6396		Cpt1b		0.871885	0.861459	0.197486	0.147502		Ptgs2		0.340144	0.862853	4.85173
		Ebp	D8d7l	0.889811	0.062649	2.35655	2.44972									Hsd17b4		0.535157	0.999997	0.589255	0.610386		Acsl1		0.828322	0.999997	0.272616	0.281095			Elovl2		0.585201	0.999997	0.000332496	0		Cpt1c		0.542932	0.853589	0.911253	0.935335		Alox5		0.381754	0.999997	0.000246669
		Sc5d		0.997648	0.000413	6.74347	6.22878									Scp2		0.542932	0.592893	1.71013	1.69517		Acsl3		0.291224	0.862853	2.0893	2.07757			Elovl5		0.672552	0.592893	0.923678	0.922209		Cpt2		0.672552	0.592893	2.76317	2.66895		Plb1		0.69453	0.955437	0.00160141
		Dhcr7		0.933543	0.000413	1.10157	1.1382									Baat		0.544963	0.960584	0.0014712	0.00144797		Acsl4		0.999997	0.999997	1.59711	1.58399			Elovl6		0.825951	0.978138	0.819423	0.823688		Acox1		0.672552	0.999997	4.00941	4.21915		Cyp2u1		0.369202	0.999997	0.167482
																Acot8		0.69453	0.999997	0.418418	0.40536		Acsl5		0.699085	0.978138	1.09126	1.105			Elovl7		0.340144	0.999997	0.000520148	0.00204774		Acox3		0.69453	0.999997	0.629815	0.6364		Cyp4f13		0.69453	0.999997	0.466901
																Ch25h		0.657778	0.651235	0	0		Acsl6		0.442108	0.999997	0.0955277	0.0934145			Hsd17b12		0.798506	0.9858	0.933076	0.929275		Acadm		0.695835	0.536666	2.31723	2.29734		Cyp4f14		0.672552	0.958957	0.0225974
																Cyp7b1		0.999997	0.709801	0	0		Acsbg2		0.291224	0.874375	0.00321717	0.00474955			Tecr		0.824	0.438386	0.933076	4.93832		Acadl		0.999997	0.960584	1.37868	1.42232		Cyp4f18		0.837436	0.999997	0
																Cyp8b1		0.787239	0.965578	0	0		Acsbg1		0.69453	0.999997	0.0995257	0.0927299			Acot1		0.039015	0.853589	0.933076	1.23773		Acadvl		0.599221	0.994065	11.4296	11.8198		Cyp2e1		0.906464	0.9858	0.00673058
																							1700061G19Rik								Acot2		0.906464	0.853589	0.933076	1.20238		Echs1		0.657778	0.896759	2.93852	3.02463		Ltc4s		0.599221	0.978138	0.0410786
																							Olah		0.381754	0.999997	0	0			Acot5		0.824	0.853589	0.933076	0.0133984		Hadha		0.337336	0.994065	3.87271	3.85602		Ggt1		0.871885	0.994065	0.00256236
																															Acot7		0.871885	0.93335	0.933076	0.359264		Hadh		0.342264	0.731811	1.74366	1.74502		Ggt5		0.69453	0.960584	0.0108584
																															Them4		0.369202	0.999997	0.933076	0.161349		Acaa1a		0.69453	0.853589	3.46809	3.49425		Lta4h		0.913824	0.862853	1.45535
																															Them5		0.869552	0.968449	0.933076	0.00472258		Hadhb		0.542932	0.853589	0.720303	0.741309		Ptgis		0.657778	0.978138	0.890106
																															Hacd3							Acaa1b		0.69453	0.960584	0.0709098	0.0953616		Tbxas1		0.657778	0.994065	0.000301299
																															Hacd4							Acaa2		0.657778	0.960584	0.96181	0.989797		Cbr1		0.732459	0.999997	4.86128
																															Elovl4							Acads		0.291224	0.999997	3.41606	3.65963		Ptges		0.828532	0.999997	1.83869
																															Hacd1							Acadsb		0.566848	0.999997	2.23644	2.2572		Ptges2		0.337336	0.46982	1.40898
																															Hacd2							Acat1		0.599221	0.138748	3.54755	3.68358		Ptges3		0.69453	0.999997	4.78695
																															Acot3		0.342264	0.999997	0	0		Acat2		0.69453	0.965578	8.95152	8.98449		Ptgds		0.906464	0.85624	0.23413
																															Acot4		0.69453	0.994065	0	0		Gcdh		0.657778	0.999997	1.88016	1.85376		Hpgds		0.889811	0.861459	0.00867251
																															Elovl3		0.366924	0.862853	0	0		Eci1		0.450271	0.59621	1.72108	1.7921		Cbr2		0.960028	0.994065	0.177607
																																						Eci2		0.115256	0.926522	0.635425	0.632049		Cyp2j6		0.369202	0.853589	0.815291
																																						Eci3		0.803135	0.978138	0.00163344	0.00160078		Cyp2j12		0.432744	0.999997	0
																																						Ehhadh		0.871885	0.999997	0.0465139	0.0448451		Cyp2j9		0.787239	0.999997	0.0642515
																																						Adh1		0.702559	0.999997	0.00466736	0.00417605		Cyp2j8		0.8151	0.999997	0.000401499
																																						Adh5		0.834569	0.862853	3.76218	3.81176		Pla2g15		0.69453	0.991539	1.43708
																																						Adh7		0.555532	0.999997	0.674819	0.621897		Pla2g4c		0.69453	0.853589	0.0153987
																																						Aldh7a1		0.798972	0.65142	0.558808	0.542456		Pla2g16		0.69453	0.657771	0.300868
																																						Aldh2		0.913824	0.853589	2.89218	3.01738		Pla2g2a		0.69453	0.999997	0.00378536
																																						Aldh3a2		0.369202	0.999997	1.21423	1.20546		Pla2g4a		0.702559	0.861459	0.419486
																																						Aldh9a1		0.871885	0.999997	2.25657	2.37284		Pla2g4b		0.713603	0.968449	0.243743
																																						Cyp4a12b		0.834569	0.999997	0	0.0004526		Pla2g4e		0.713603	0.9858	0.000159714
																																						Cyp4a12a		0.337336	0.999997	0.000373268	0		Pla2g12a		0.834569	0.960584	0.701358
																																						Ehadh							Pla2g7		0.834569	0.999997	0.194162
																																						Ehhads							Pla2g6		0.837436	0.999997	0.536641
																																						Cyp4a31							Pla2r1		0.91659	0.862853	0.268974
																																						Cyp4a29							Pla2g5		0.978261	0.999997	0.000784898
																																						Cyp4a32							Pla2g2d		0.982984	0.999997	0.00199703
																																						Aldh1b1							Pla2g3		0.043173	0.999997	0.01139
																																						1700061G19Rik							Pla2g4f		0.291224	0.861459	0.00709706
																																						Adh4		0.342264	0.999997	0	0		Pla2g2e		0.340144	0.999997	0.00775549
																																						Cyp4a10		0.871885	0.823887	0	0		Pla2g1b		0.432744	0.69771	0.00446942
																																						Cyp4a14		0.69453	0.519637	0	0		Cyp2u1		0.369202	0.999997	0.167482
																																						Cyp4a30b		0.943258	0.999997	0	0		Cyp2j6		0.369202	0.853589	0.815291
																																													Cyp2j12		0.432744	0.999997	0
																																													Cyp2b13		0.566848	0.742452	0.00181622
																																													Cyp2c44		0.599221	0.999997	0.00104064
																																													Cyp2b10		0.69453	0.861459	0
																																													Cyp2j9		0.787239	0.999997	0.0642515
																																													Cyp2j8		0.8151	0.999997	0.000401499
																																													Cyp2e1		0.906464	0.9858	0.00673058
																																													Cyp4a12a		0.337336	0.999997	0.000373268
																																													Cyp4a12b		0.834569	0.999997	0
																																													Gpx8
																																													Cbr3
																																													Cyp4a10		0.871885	0.823887	0
																																													Cyp4a30b		0.943258	0.999997	0
																																													Cyp4a14		0.69453	0.519637	0
																																													Cyp2d10		0.828322	0.715257	0
																																													Cyp2b9		0.834569	0.853589	0
																																													Cyp2g1		0.872013	0.978138	0
																																													Cyp2j5		0.904267	0.592893	0
																																													Cyp2r1		0.69453	0.853589	0
																																													Cyp2j11		0.69453	0.853589	0
																																													Cyp2j13		0.69453	0.438386	0
																																													Cyp2c29		0.758841	0.640086	0
																																													Cyp2c37		0.535157	0.994065	0
																																													Cyp2c39		0.535157	0.85624	0
																																													Cyp2a4		0.535157	0.999997	0
																																													Cyp2c40		0.672552	0.978138	0
																																													Cyp2c38		0.69453	0.960584	0
																																													Cyp2b19		0.225276	0.999997	0
																																													Pla2g12b		0.945661	0.978138	0
																																													Pla2g10		0.869552	0.853589	0
																																													Pla2g2c		0.876682	0.999997	0
																																													Pla2g4d		0.906464	0.861459	0
																																													Alox12e		0.828322	0.960584	0
																																													Alox12b		0.342264	0.999997	0
																																													Cyp2j11		0.69453	0.853589	0
																																													Cyp2j13		0.69453	0.438386	0
																																													Cyp2j5		0.904267	0.592893	0
																																													Pla2g2f		0.542932	0.978138	0
																																													Alox15		0.913824	0.999997	0
																																													Fam213b		0.69453	0.853589	0
																																													Gpx5		0.69453	0.999997	0
																																													Gpx6		0.876682	0.978138	0
[truncated: 73 more columns]

## Sheet: Genes from Oxysterol literature
Legend:
Red text- Not in our lipid library
Purple text- Absent in RNAseq
Green text- Not expressed in RNAseq		Oxysterol biosynthetic enzymes
Highlighted text- Also annotated in KEGG database (biosynthetic pathway where found is indicated)		Gene name	alias/other	low shh top5 fdr pos	high shh bot10 fdr pos	RNAseq1	RNAseq2
Bolded text- gene name used in our library		Cyp27a1	Primary bile acid biosynthesis	0.342264	0.955437	0.00103666	0.000510145
		Cyp7a1	Primary bile acid biosynthesis	0.039015	0.999997	0.319471	0.367656
		Hsd3b7	Primary bile acid biosynthesis	0.965084	0.890319	1.69347	1.83212
		Bacs	Vlcs, Slc27a5-Primary bile acid biosynthesis	0.745411	0.960584	0.00768067	0.00755939
		Amacr	Primary bile acid biosynthesis	0.615493	0.853589	0.855384	1.0221
		Acox2	Primary bile acid biosynthesis	0.657778	0.978138	0.000372463	0.00293265
		Dbp	Hsd17b4- Primary bile acid biosynthesis	0.535157	0.999997	0.589255	0.610386
		Scpx	Scp2- isoform of same gene	0.542932	0.592893	1.71013	1.69517
		Akr1d1	Primary bile acid biosynthesis	0.369202	0.999997	0	0.000321047
		Cyp46a1	Primary bile acid biosynthesis	0.69453	0.999997	0.279664	0.269013
		Hsd11b2		0.535157	0.9858	0.0264665	0.0142083
		D8d7l	Ebp- cholesterol biosynthesis pathway	0.889811	0.062649	2.35655	2.44972
		Hsd11b1		0.942186	0.978138	0.428148	0.403841
		Idi1	terpenoid biosynthesis pathway	0.291224	0.999997	17.9884	18.0606
		Sc4mol	Msmo1- cholesterol biosynthesis pathway	0.672552	0.012246	12.9725	13.4623
		Lbp		0.828322	0.901038	0.341432	0.34969
		Cyp3a13	Linoleic acid biosynthesis	0.381754	0.991539	0.000439392	0.00216227
		Cyp3a41a	Linoleic acid biosynthesis	0.69453	0.853589	0.00202586	0.00428178
		Cyp39a1	Primary bile acid biosynthesis	0.758841	0.9858	0.0660221	0.0682285
		Baat	Primary bile acid biosynthesis	0.544963	0.960584	0.0014712	0.00144797
		Acot8	Primary bile acid biosynthesis	0.69453	0.999997	0.418418	0.40536
		Cyp11a1		0.978261	0.853589	0	0.00180559
		Cyp8b1	Primary bile acid biosynthesis	0.787239	0.965578	0	0
		Cyp3a11	Linoleic acid biosynthesis	0.337336	0.862853	0	0
		Ch25h	Primary bile acid biosynthesis	0.657778	0.651235	0	0
		Cyp7b1	Primary bile acid biosynthesis	0.999997	0.709801	0	0
		Cyp3a16	Linoleic acid biosynthesis	0.337336	0.999997	0	0
		Cyp3a25	Linoleic acid biosynthesis	0.585201	0.861459	0	0
		Akr1c4	Hakra
		Ugt3a1
		Cyp3a4
		Slc27a2		0.44706	0.853589	0	0
		Abcd3	Pxmp1			1.20456	1.1972
		Ehhadh	Fatty acid degradation	0.871885	0.999997	0.0465139	0.0448451
		Sult2a1		0.837436	0.853589	0	0
	22 expressed enzymes
	4 not found on KEGG
