# Supplementary material for: Cholesterol accessibility at the ciliary membrane controls hedgehog signaling
Source: eLife. 2019 Oct 30;8:e50051. doi: 10.7554/eLife.50051 (PMC6850779; doi:10.7554/eLife.50051)
Supplement: Supplementary file 5. — A list of genes from NIH/3T3 cells and their respective mRNA abundances from two independent RNAseq experiments. [file elife-50051-supp5.xlsx]

## Sheet: Sheet1
Gene	Replicate 1	Replicate 2
0610005C13Rik	0.09195	0.0531613
0610007P14Rik	3.25964	3.43309
0610009B22Rik	2.62194	2.52817
0610009E02Rik	0.0379499	0.054139
0610009L18Rik	0.105336	0.12342
0610009O20Rik	1.73013	1.63972
0610010F05Rik	0.331469	0.346108
0610010K14Rik	5.9201	6.1129
0610011F06Rik	1.02454	1.07778
0610012D04Rik	0	0.016735
0610012G03Rik	14.0289	12.0267
0610025J13Rik	0	0
0610030E20Rik	6.65865	6.7234
0610031J06Rik	10.7416	11.2527
0610031O16Rik	0.00169825	0.00376528
0610037L13Rik	5.25306	5.21675
0610038B21Rik	0.195157	0.217139
0610039K10Rik	0.62562	0.301614
0610040B10Rik	0.116648	0.179384
0610040F04Rik	0	0
0610040J01Rik	0.00014468	0
0610043K17Rik	0.00055531	0
1010001B22Rik	0.192911	0.296266
1010001N08Rik	0.0144846	0.0106919
1100001G20Rik	0	0.00870154
1110001J03Rik	0.847695	0.811368
1110002E22Rik	0	0.00376974
1110002J07Rik	0.016223	0.00798341
1110002L01Rik	0.194371	0.195104
1110004E09Rik	0.742299	0.765951
1110004F10Rik	4.14363	4.1888
1110007C09Rik	0.29402	0.254272
1110008E08Rik	0	0
1110008F13Rik	3.85591	4.15142
1110008L16Rik	0.105246	0.097272
1110008P14Rik	2.2237	2.30004
1110012L19Rik	3.22518	2.77835
1110015O18Rik	0	0
1110017D15Rik	0.0265912	0.0191252
1110018N20Rik	0.00306921	0.00302075
1110019D14Rik	0.0142207	0.0181592
1110020A21Rik	0.114844	0.122073
1110025L11Rik	0	0
1110028F11Rik	0	0
1110028F18Rik	0	0
1110032A03Rik	0.629058	0.564244
1110032F04Rik	0	0
1110034G24Rik	0.0481604	0.0433371
1110035H17Rik	0.348694	0.442358
1110036E04Rik	0	0
1110037F02Rik	1.2686	1.26137
1110038B12Rik	25.9668	26.034
1110038F14Rik	6.44934	6.44376
1110046J04Rik	0.0626575	0.0625977
1110051M20Rik	0.215822	0.219237
1110054M08Rik	1.48957	1.27989
1110057K04Rik	0.358741	0.34541
1110057P08Rik	0	0
1110058L19Rik	0.923539	0.917889
1110059E24Rik	0.305581	0.316488
1110059G10Rik	1.51382	1.3871
1110065P20Rik	9.19672	9.73711
1190002F15Rik	0.0768784	0.0718263
1190002N15Rik	0.453261	0.459603
1190003K10Rik	0	0
1190005I06Rik	0.00578513	0.0100103
1190007I07Rik	0.515867	0.470641
1200007C13Rik	0	0.00833471
1200014J11Rik	0.975853	0.947823
1300002E11Rik	0.477062	0.504154
1300002K09Rik	0.000657466	0.000647084
1300017J02Rik	0	0.00113689
1500002C15Rik	0.713642	0.912282
1500004A13Rik	0.296219	0.297173
1500009C09Rik	0	0
1500009L16Rik	0	0
1500011B03Rik	0	0
1500011K16Rik	1.98066	1.69022
1500012F01Rik	15.5231	16.2099
1500012K07Rik	0	0
1500015A07Rik	0.337136	0.376697
1500015L24Rik	0	0
1500015O10Rik	0.0242065	0.0341826
1500017E21Rik	0.00639493	0.00484577
1500026H17Rik	0.0191305	0.0248193
1500035N22Rik	0	0
1520401A03Rik	0.54979	0.605529
1600002D24Rik	0.00167289	0.00113987
1600002H07Rik	1.29351	1.3566
1600002K03Rik	1.69939	1.5543
1600010F14Rik	0.00188843	0.000265516
1600012H06Rik	2.56072	2.64046
1600012P17Rik	0	0
1600014C10Rik	0.801001	0.828124
1600014C23Rik	0	0
1600014K23Rik	0	0
1600015I10Rik	0	0
1600016N20Rik	0.124805	0.113621
1600020E01Rik	0.223231	0.243431
1600025M17Rik	0.0618511	0.0040583
1600029I14Rik	0	0
1600029O15Rik	0	0
1700001C02Rik	0	0
1700001C19Rik	0.0680315	0.0719916
1700001F09Rik	0.00797546	0.000424073
1700001G01Rik	0	0
1700001G11Rik	0.0912479	0.0621692
1700001J03Rik	0.00880256	0.0173271
1700001J04Rik	0	0
1700001K19Rik	0.0135077	0.00415452
1700001L05Rik	0.0142111	0.0228874
1700001L19Rik	0.00600501	0.00443264
1700001O22Rik	0.022679	0.0376665
1700001P01Rik	0.0369239	0.03075
1700003D09Rik	0	0
1700003E16Rik	0.312638	0.328466
1700003E24Rik	0	0
1700003F12Rik	1.00186	1.10929
1700003G13Rik	0	0
1700003G18Rik	0.00221456	0
1700003H04Rik	0	0
1700003M02Rik	0.00121065	0.000595765
1700003M07Rik	0.00383839	0.0188889
1700006A11Rik	0	0
1700006E09Rik	0	0
1700006J14Rik	0.0966511	0.0871616
1700007B14Rik	0	0
1700007G11Rik	8.00238e-05	0.000131267
1700007J10Rik	0.0216964	0.0152087
1700007K09Rik	0.0211675	0.00347221
1700007K13Rik	0.0029098	0.00859156
1700007L15Rik	0.404293	0.341064
1700007M16Rik	0	0
1700007P06Rik	0.00464282	0
1700008F21Rik	0	0
1700008I05Rik	0.0296648	0.028879
1700008O03Rik	0.00831288	0.0067378
1700008P02Rik	0	0
1700009J07Rik	0	0
1700009N14Rik	0.178617	0.108826
1700009P17Rik	0.0048296	0.00475334
1700010B08Rik	0	0
1700010D01Rik	0	0
1700010H22Rik	0	0
1700010I14Rik	0.117936	0.139661
1700010K23Rik	0	0
1700010K24Rik	0	0
1700010L04Rik	0.00152773	0.0030072
1700011A15Rik	0	0.00201236
1700011E24Rik	0	0.000325017
1700011H14Rik	0	0
1700011I03Rik	0	0
1700011L22Rik	0.000330379	0.000325162
1700011M02Rik	0.0168745	0
1700012A03Rik	0	0
1700012B07Rik	0	0
1700012B09Rik	0	0
1700012C08Rik	0.147309	1.29797e-08
1700012C14Rik	0.0118694	0
1700012L04Rik	0	0
1700012P22Rik	0	0
1700013D24Rik	0	0.00653371
1700013F07Rik	0.023842	0.0117328
1700013G24Rik	0	0
1700013H16Rik	0.0194174	0.00830903
1700013N06Rik	0	0
1700014D04Rik	0.00639753	0.00419767
1700015E13Rik	0	0
1700015F17Rik	0.000305087	0.000600538
1700015G11Rik	0	0
1700015O11Rik	0.0252105	0
1700016C15Rik	0	0.00158303
1700016D06Rik	0	0
1700016G14Rik	0.00235129	0
1700016H13Rik	0	0.00155622
1700016K19Rik	0	0
1700016P03Rik	1.38534e-10	7.04703e-09
1700017B05Rik	3.51618	3.66224
1700017D01Rik	0	0
1700017G19Rik	0	0
1700017I07Rik	0	0
1700017J07Rik	0	0
1700017N19Rik	0	0
1700018A04Rik	0.0436911	0.0400859
1700018B08Rik	0	0
1700018B24Rik	0	0
1700018C11Rik	0	0.0016175
1700018F24Rik	0	0.0106108
1700018M17Rik	0	0
1700019A02Rik	0	0
1700019B03Rik	0.00463429	0.00304074
1700019B21Rik	0.03673	0.0369031
1700019D03Rik	0.000901701	0.000633902
1700019E08Rik	0	0
1700019G17Rik	0.252261	0.261886
1700019G24Rik	0	0
1700019L03Rik	0.357287	0.43264
1700019M22Rik	0	0
1700019N19Rik	0.00145574	0
1700019O17Rik	0	0
1700020A23Rik	0.0154476	0.0731045
1700020D05Rik	1.62967	1.72545
1700020I14Rik	14.3237	14.6931
1700020L24Rik	0	0.0281487
1700020N01Rik	0	0
1700020N15Rik	0	0
1700021A07Rik	0	0
1700021F05Rik	0.813138	0.804986
1700021F07Rik	0	0
1700021J08Rik	1.28454	1.86338
1700021K19Rik	0.982316	1.0268
1700021L23Rik	0	0
1700021N21Rik	0	0
1700021P04Rik	0	0
1700022A21Rik	0	0
1700022I11Rik	0.605479	0.54065
1700022N22Rik	0.0522252	0.0841099
1700023C21Rik	0	0
1700023E05Rik	0.000553992	0
1700023F06Rik	0.020976	0.00387089
1700023H06Rik	0.0678223	0.0476795
1700023L04Rik	0	0.00587416
1700024B05Rik	0.0371939	0.0266302
1700024G13Rik	0	0
1700024J04Rik	0.165596	0.138207
1700024P04Rik	0	0
1700024P16Rik	0.00341315	0.00251944
1700025C18Rik	0	0
1700025D23Rik	0	0
1700025F22Rik	0	0
1700025G04Rik	0.0883926	0.0853269
1700025N21Rik	0.00436319	0.0128829
1700025O08Rik	0	0
1700026D08Rik	0.0333633	0.0471651
1700026D11Rik	0	0
1700026J12Rik	0	0
1700026J14Rik	0.0846938	0.0138927
1700026L06Rik	0.00164818	0.0032443
1700027A07Rik	0.184767	0.237554
1700027I24Rik	0	0
1700028E10Rik	0.00612263	0.00617133
1700028I16Rik	0	0
1700028J19Rik	0.0386914	0.0601271
1700028K03Rik	0.0383388	0.0385367
1700028N14Rik	0.00436773	0.0214938
1700028P14Rik	0	0
1700028P15Rik	0	0
1700029F12Rik	0	0
1700029H14Rik	0.00429884	0.00105774
1700029I15Rik	0.271588	0.239081
1700029J07Rik	0.100739	0.112904
1700029M20Rik	0	0
1700029N11Rik	0	0
1700029P11Rik	0	9.91588e-29
1700030A11Rik	0	0
1700030C10Rik	2.17739e-07	6.12988e-15
1700030C12Rik	0.333862	0.182979
1700030C14Rik	0	0.0171357
1700030J22Rik	0.160516	0.192499
1700030K09Rik	0.885182	0.812092
1700030M09Rik	0	0
1700031A10Rik	0	0
1700031F05Rik	0	0
1700031F10Rik	0	0
1700034B16Rik	0	0
1700034E13Rik	0	0
1700034G24Rik	0	0
1700034H15Rik	0.0168564	0.0104588
1700034I23Rik	0.0663435	0.0898235
1700034J05Rik	0.00307896	0.00606068
1700034O15Rik	0	0
1700034P13Rik	0.00211334	0.00365922
1700036A12Rik	0	0
1700036O09Rik	0	0
1700037C06Rik	0	0
1700037C18Rik	0.130912	0.141139
1700037F24Rik	0	0
1700037H04Rik	1.51083	1.49239
1700039E15Rik	0	0
1700039E22Rik	0	0
1700039M10Rik	0	0
1700040D17Rik	0	0.00355581
1700040F15Rik	0	0
1700040L02Rik	0	0
1700041G16Rik	0.0300762	0.00328903
1700041M05Rik	0	0
1700042B14Rik	0	0
1700042G07Rik	0	0
1700042G15Rik	0	0
1700042O10Rik	0.00219872	0.000721334
1700045H11Rik	0	0
1700046C09Rik	0	0
1700047A11Rik	0.00251026	0
1700047F07Rik	0	0
1700047I17Rik2	0.337297	0.309578
1700047K16Rik	0.211033	0.159499
1700048O20Rik	0.943975	0.924878
1700049E15Rik	0	0.00204487
1700049E17Rik1	0.372778	0.433436
1700049E17Rik2	0.0659047	0.0424927
1700049G17Rik	0.559807	0.535387
1700049J03Rik	0.00173962	0.00171215
1700049L16Rik	0	0
1700051A21Rik	0	0
1700052N19Rik	0.967284	0.895108
1700054K02Rik	0	0
1700054M17Rik	0.00387497	0
1700054O13Rik	0	0
1700055C04Rik	0	0
1700055D18Rik	0.0956595	0.0944714
1700055N04Rik	1.9978e-21	4.77328e-11
1700056E22Rik	0.614407	0.955825
1700056N10Rik	0.190029	0.342885
1700057G04Rik	0.000259902	0.00127899
1700057H15Rik	0	0
1700057H21Rik	0	0
1700058P15Rik	0.28281	0.208758
1700060C16Rik	0	0.000428273
1700060C20Rik	0.00336859	0
1700060J05Rik	0.256068	0.330127
1700061E18Rik	0	0
1700061F12Rik	0	0
1700061G19Rik	0.0178359	0.0203259
1700061H18Rik	0.00047947	0
1700061I17Rik	0	0
1700061J23Rik	0	0
1700063H04Rik	0	0
1700063H06Rik	0	0
1700064H15Rik	0.00137687	0.000677565
1700065D16Rik	0.0130175	0.0506419
1700066B19Rik	0.000455969	0
1700066J03Rik	0	0
1700066M21Rik	1.5054	1.44506
1700066O22Rik	0.000429759	0
1700067K01Rik	0.107968	0.0721071
1700067P10Rik	0	0
1700069B07Rik	0.282001	0.602074
1700069L16Rik	0	0
1700071G01Rik	0	0
1700071K01Rik	0.015391	0
1700071M16Rik	0.0480939	0.028821
1700073E17Rik	0	0.000850692
1700074P13Rik	0	0
1700080E11Rik	0	0
1700080G11Rik	0	0
1700080N15Rik	0	0
1700080O16Rik	0	0
1700082M22Rik	0	0
1700084C01Rik	0.00629634	0.0104448
1700084C06Rik	0.0243373	0.0199314
1700084E18Rik	0.062991	0.0927388
1700084J12Rik	0.0835759	0.0552169
1700084M14Rik	0	0
1700086D15Rik	0	0
1700086L19Rik	0	0
1700086O06Rik	0.177923	0.237306
1700086P04Rik	0.00639293	0.00786498
1700087M22Rik	0.00516327	0
1700088E04Rik	0.454452	0.515866
1700091H14Rik	3.28904e-07	3.6622e-06
1700092C02Rik	0	0
1700092C10Rik	0	0
1700092C17Rik	0	0
1700092E19Rik	0	0
1700092K14Rik	0	0
1700092M07Rik	0.471457	0.464012
1700093J21Rik	0.00394222	0
1700093K21Rik	0.0101799	0.0225431
1700095A21Rik	0.00271714	0.00222853
1700095B10Rik	0	0
1700095J03Rik	0	0
1700095J07Rik	0.00139157	0
1700095J12Rik	0	0
1700099I09Rik	0.217559	0.40552
1700101E01Rik	0.0134791	0.017527
1700101I11Rik	0.128298	0.105227
1700101I19Rik	0	0
1700102P08Rik	0.0306822	0.0251647
1700104B16Rik	0	0.00964714
1700106J16Rik	0	0
1700108N11Rik	0	0
1700109G15Rik	0	0
1700109H08Rik	0.069491	0.041321
1700109K24Rik	0.273935	0.282149
1700110I01Rik	1.30223e-26	0
1700110K17Rik	0	0
1700111E14Rik	0	0
1700112D23Rik	0.000642781	0.000158158
1700112E06Rik	7.29771e-05	7.18247e-05
1700112J05Rik	0	0.001445
1700112J16Rik	0.00411556	0.0101264
1700112K13Rik	0	0
1700113A16Rik	0.0745115	0.114441
1700113H08Rik	0	0
1700116B05Rik	0	0
1700119I11Rik	0	0
1700120B22Rik	1.85207e-30	1.96873e-24
1700120C18Rik	0	0
1700120E14Rik	0	0
1700120G11Rik	0	0
1700120O09Rik	0	0
1700121C08Rik	0	0
1700121N20Rik	0	0
1700122E12Rik	0.0718541	0.0404111
1700122O11Rik	0	0
1700123I01Rik	0.000949239	0.000311417
1700123K08Rik	0	0
1700123L14Rik	0	0.00710144
1700123M08Rik	0.0349195	0.0272211
1700123O12Rik	0	0
1700123O20Rik	3.07801	2.94102
1700125G02Rik	0	0
1700125G22Rik	0.00421018	0
1700125H03Rik	0.0536984	0.0630796
1700125H20Rik	0.00352037	0
1700128E19Rik	0	0
1700128F08Rik	0.000627159	0
1700129C05Rik	0	0
1810008B01Rik	2.61371	2.02929
1810009A15Rik	10.1209	10.032
1810009J06Rik	0	0
1810010H24Rik	0.980891	0.912066
1810010K12Rik	0	0
1810011H11Rik	0	0
1810011O10Rik	4.12028	3.91747
1810012K08Rik	0.584642	1.14558
1810013D15Rik	0	0
1810013L24Rik	2.23655	2.26495
1810014B01Rik	2.20673	2.10312
1810019D21Rik	0	0.0119062
1810019N24Rik	0.0181756	0.0150641
1810020O05Rik	1.37327e-43	6.68644e-09
1810021B22Rik	0.0649616	0.0399599
1810022K09Rik	2.4591	2.15782
1810024B03Rik	0.0649637	0.0560164
1810026B05Rik	0.237101	0.240574
1810026J23Rik	11.3153	11.145
1810030O07Rik	1.81867	1.92069
1810032O08Rik	2.51136	2.41353
1810034E14Rik	0.0174992	0.0153092
1810037I17Rik	11.5532	11.6058
1810041L15Rik	0	0
1810043G02Rik	2.31442	2.32523
1810043H04Rik	2.49553	2.67941
1810046K07Rik	0	0
1810049J17Rik	0.202146	0.943832
1810055G02Rik	4.29416	4.35237
1810058I24Rik	5.7802	5.36833
1810059C17Rik	0	0
1810059H22Rik	0.3556	0.340072
1810062G17Rik	0.00396205	0
1810062O18Rik	0.0141417	0.02393
1810063I02Rik	0	0
1810064F22Rik	0	0
1810065E05Rik	0	0
2010001A14Rik	0.447222	0.452736
2010001E11Rik	0	0
2010001K21Rik	0.678348	0.711133
2010002M12Rik	0.0373528	0.0259604
2010003K11Rik	0	0
2010005H15Rik	0.00245259	0.000689675
2010007H06Rik	0.342895	0.304821
2010012O05Rik	1.6368	1.56309
2010013B24Rik	0	0
2010015M23Rik	0.0858382	0.116363
2010016I18Rik	0.0128233	0.0504407
2010106E10Rik	0	0
2010107E04Rik	3.16369	3.16024
2010107G12Rik	0.0104493	0.0106516
2010107G23Rik	0	0
2010109A12Rik	0	0
2010109I03Rik	0	0
2010110E17Rik	0.0717023	0.056456
2010110K18Rik	0.0293274	0.0523165
2010111I01Rik	0.00895275	0.00945073
2010204K13Rik	0.0552215	0.0569554
2010300C02Rik	0	0
2010300F17Rik	0.00292678	0.00072014
2010315B03Rik	0.554301	0.573016
2010320O07Rik	0	0.00128071
2200002D01Rik	1.22128	1.42296
2200002J24Rik	0	0
2210008F06Rik	0.518468	0.486362
2210010C04Rik	0	0
2210011C24Rik	0	0.00636216
2210013O21Rik	1.17106	1.22228
2210015D19Rik	0.570198	0.565558
2210016F16Rik	0.0194676	0.00958009
2210016L21Rik	2.79676	2.96572
2210017G18Rik	0	0
2210018M11Rik	0.605083	0.610388
2210019I11Rik	0	0
2210404O09Rik	0.236619	0.238046
2210406O10Rik	0.00584829	0.00719493
2210407C18Rik	0	0
2210408F21Rik	0.0204606	0.0211974
2210408I21Rik	0.00773067	0.00771247
2210409E12Rik	0	0
2210411M09Rik	0.165695	0.14895
2210414B05Rik	0	0
2210417A02Rik	0	0
2210418O10Rik	0.106901	0.107112
2300002M23Rik	0.00838674	0.0082543
2300003K06Rik	0	0
2300005B03Rik	0	0
2300009A05Rik	0.615511	0.722451
2310001H17Rik	0.0524313	0.0486666
2310001K24Rik	0.157223	0.0559165
2310002F09Rik	0.00396173	0.00291576
2310002J15Rik	0	0.00682598
2310002L09Rik	0	0
2310003H01Rik	1.29948	1.30833
2310003L06Rik	0	0
2310005A03Rik	0	0
2310005G13Rik	0	0
2310007B03Rik	0	0
2310007L24Rik	0.00104288	0.00205282
2310009B15Rik	0.796231	0.854899
2310010G23Rik	0.269913	0.224251
2310010J17Rik	0.158351	0.182721
2310011J03Rik	6.47372	6.9201
2310014F06Rik	0.00170364	0.000745219
2310014L17Rik	0.191511	0.249318
2310015A10Rik	0.89591	0.886807
2310015B20Rik	0.00502602	0.0057711
2310016D23Rik	0	0
2310016G11Rik	0	0.00976099
2310022A10Rik	0.592117	0.572454
2310022B05Rik	5.74233	5.78963
2310026I22Rik	0	0
2310026L22Rik	0.31778	0.417016
2310030G06Rik	0.0166077	0.0181616
2310031A07Rik	0.414493	0.424967
2310033P09Rik	3.92782	3.83179
2310034C09Rik	0	0
2310035C23Rik	0.399424	0.41118
2310036O22Rik	16.7632	17.4434
2310039H08Rik	11.7084	10.8815
2310040G07Rik	0.0045504	0.0108765
2310042E22Rik	0	0
2310043M15Rik	0.204192	0.21482
2310044K18Rik	0.0290608	0
2310045N01Rik	0.542561	0.550971
2310047M10Rik	6.73536	6.79934
2310050C09Rik	0	0
2310057J18Rik	0	0
2310057M21Rik	0.352652	0.403585
2310057N15Rik	0	0
2310058D17Rik	0.251678	0.248064
2310061I04Rik	2.29572	2.43167
2310061N02Rik	0	0
2310065F04Rik	0	0
2310067B10Rik	2.44872	2.56225
2310069G16Rik	0	0
2310075C17Rik	0	0
2310079G19Rik	0	0
2310081O03Rik	0	0
2410002F23Rik	12.5829	13.5155
2410003L11Rik	0	0
2410004B18Rik	1.55347	1.60356
2410004I01Rik	0	0
2410004N09Rik	4.61618	4.31668
2410004P03Rik	0.00149902	0.00147535
2410006H16Rik	21.222	21.1503
2410012M07Rik	0	0
2410015M20Rik	11.0568	10.6683
2410016O06Rik	2.87998	3.13593
2410017I17Rik	0.000694161	0
2410018L13Rik	0.0514206	0.0535399
2410019O14Rik	0	0
2410024N13Rik	0	0
2410080I02Rik	0.0770493	0.030333
2410088K16Rik	0	0
2410089E03Rik	0.777662	0.765021
2410114N07Rik	0	0
2410124H12Rik	0.00406076	0
2410127L17Rik	0.464092	0.479905
2410131K14Rik	0.984645	0.935802
2410137M14Rik	0	0.00350755
2410141K09Rik	0.0202736	0.0097071
2410152P15Rik	0	0
2500002B13Rik	0.0684016	0.0571935
2500004C02Rik	0.779337	0.724138
2510002D24Rik	0.900913	1.00388
2510003E04Rik	1.20571	1.26546
2510009E07Rik	0.407825	0.391867
2510016G02Rik	0.00062087	0.00150465
2510039O18Rik	6.41847	6.24176
2510046G10Rik	0.394493	0.486449
2510049J12Rik	0.0223275	0.00961403
2600006K01Rik	0.31516	0.268422
2610001J05Rik	6.65238	7.22926
2610002J02Rik	1.32899	1.49537
2610002M06Rik	1.09486	1.13371
2610005L07Rik	1.20043	1.15039
2610008E11Rik	1.13431	1.14366
2610015P09Rik	0.12129	0.131196
2610018G03Rik	0	0
2610020C07Rik	0.14506	0.106292
2610020F03Rik	0	0
2610020H08Rik	0.0933843	0.0975552
2610021A01Rik	0.650809	0.639242
2610024D14Rik	0	0
2610027K06Rik	0.000666233	0.000976313
2610028E06Rik	0.0302669	0.0355315
2610028H24Rik	2.07191e-35	1.32369e-34
2610034B18Rik	2.18471	2.32144
2610034M16Rik	0	0
2610035D17Rik	0.0252993	0.0270206
2610035F20Rik	0	0
2610037D02Rik	0.0355393	0.0340664
2610042L04Rik	0.00725645	0.00458251
2610044O15Rik8	0.352609	0.387587
2610203C20Rik	0.747987	0.746999
2610203C22Rik	0.0284464	0.0318231
2610204G07Rik	0.00626255	0
2610206C17Rik	0.00130534	0.00142748
2610301B20Rik	0.782769	0.779867
2610303G11Rik	0	0
2610305D13Rik	0.515751	0.529397
2610307P16Rik	0.00770082	0.00746261
2610316D01Rik	0.00231949	0.00291699
2610318N02Rik	0.0794225	0.0778513
2610507B11Rik	4.97103	4.82628
2610507I01Rik	0.286708	0.325967
2610524H06Rik	0	0
2610528A11Rik	0	0.00104403
2610528J11Rik	0	0
2700012I20Rik	0.300125	0.18656
2700016F22Rik	0.0462258	0.0837163
2700029M09Rik	1.0319	1.12185
2700033N17Rik	1.82864	1.56474
2700038G22Rik	0.894135	1.22973
2700046A07Rik	0	0
2700046G09Rik	0.953877	0.800198
2700049A03Rik	0.12729	0.143576
2700060E02Rik	3.31893	3.34189
2700062C07Rik	1.48233	1.38346
2700068H02Rik	0.0234226	0.0192106
2700069I18Rik	0.0445858	0.0352775
2700081O15Rik	18.0757	18.978
2700089E24Rik	12.9904	13.3398
2700094K13Rik	2.79487	2.54343
2700097O09Rik	0.241494	0.280535
2700099C18Rik	0.264159	0.247934
2810001G20Rik	1.00815	1.17951
2810002D19Rik	0.614589	0.656267
2810004N23Rik	0.743734	0.754008
2810006K23Rik	0.70453	0.733227
2810007J24Rik	0	0
2810008D09Rik	7.60034	7.57151
2810021J22Rik	0.588858	0.619844
2810025M15Rik	1.48538	1.53343
2810029C07Rik	0.278502	0.238352
2810032G03Rik	0.0284501	0.0246529
2810039B14Rik	0.341541	0.290897
2810047C21Rik1	0.376883	0.303855
2810055G20Rik	0.0019943	0.00278064
2810403A07Rik	2.21684	2.36148
2810403D21Rik	0.0166958	0.0159905
2810404F17Rik	0	0.0108399
2810407A14Rik	0.000684833	0.000898692
2810408A11Rik	0.669091	0.757475
2810408I11Rik	0.168203	0.173312
2810408M09Rik	4.60317	4.51949
2810410L24Rik	0.186829	0.234027
2810417H13Rik	2.01826	1.96417
2810425M01Rik	0.00308682	0.00241846
2810428I15Rik	15.5708	14.5538
2810429I04Rik	0.000544175	0.00267791
2810430I11Rik	0.995789	0.907639
2810433D01Rik	0.821074	0.953086
2810442N19Rik	0.0251537	0.01184
2810455O05Rik	0.818524	0.661146
2810459M11Rik	0.00262774	0.00258624
2810468N07Rik	0.00893357	0.00293083
2810471M01Rik	0	0
2810474O19Rik	3.71672	3.77906
2900005J15Rik	0	0
2900011O08Rik	0.000438837	0.000323931
2900026A02Rik	0	0
2900041M22Rik	0	0.00475152
2900052L18Rik	0.544061	0.598058
2900055J20Rik	0	0
2900072N19Rik	0.00575451	0.0141591
2900076A07Rik	0.726281	0.639898
2900079G21Rik	0	0
2900089D17Rik	0.0929713	0.160484
2900092C05Rik	0	0
3000002C10Rik	0.335149	0.344769
3010001F23Rik	0.020168	0.0196209
3010003L21Rik	0.174436	0.137428
3010026O09Rik	0.0416427	0.0581968
3100002H09Rik	0	0
3100003L05Rik	0	0
3110001I22Rik	0.288017	0.337596
3110002H16Rik	0.690791	0.721761
3110004A20Rik	0	0
3110007F17Rik	0	0.000436321
3110009E18Rik	0.0272788	0.0327732
3110018I06Rik	0	0
3110021A11Rik	0.460606	0.589333
3110021N24Rik	0.00342603	0.00564331
3110035E14Rik	0.00206689	0.00696275
3110039M20Rik	0.739616	0.757105
3110040N11Rik	0.758355	0.776983
3110043O21Rik	0.343917	0.361251
3110045C21Rik	0.0642681	0.071502
3110052M02Rik	0.868794	0.793984
3110053B16Rik	0.015978	0.0164536
3110056K07Rik	0.119713	0.102967
3110057O12Rik	0.0948481	0.110088
3110062M04Rik	1.95633	2.12555
3110067C02Rik	0.135355	0.174378
3110070M22Rik	0.60613	0.751219
3110079O15Rik	0	0
3110082I17Rik	0.0798118	0.0971429
3110082J24Rik	0	0
3110083C13Rik	0.161421	0.127665
3110099E03Rik	0	0.00144966
3222401L13Rik	0.178103	0.175291
3300002A11Rik	0	0
3300002I08Rik	0.0486693	0.0453627
3300005D01Rik	1.28418	1.39651
3425401B19Rik	0	0
3632451O06Rik	0.000123795	0
3632454L22Rik	0.00268176	0.00461897
3830403N18Rik	1.01774	1.05938
3830406C13Rik	0.860769	0.894116
3830408C21Rik	0.302055	0.275533
3830417A13Rik	0.0313264	0.021345
3930402G23Rik	0.0187625	0.030777
4430402I18Rik	0.0129083	0.0120258
4631405J19Rik	0.0232916	0.00887373
4631405K08Rik	0	0
4632404H12Rik	0.670961	0.701503
4632411P08Rik	0.00320745	0.00526133
4632415L05Rik	4.93911	5.89785
4632427E13Rik	1.47231	1.47624
4632428C04Rik	0	0
4632428N05Rik	0.0043914	0.00384183
4632433K11Rik	1.11491	0.489736
4632434I11Rik	0.420805	0.426057
4731417B20Rik	0	0
4731419I09Rik	0.487392	0.470515
4732414G09Rik	0.17308	0.203585
4732419C18Rik	0.00262664	0
4732440D04Rik	0.0819342	0.155078
4732456N10Rik	0	0
4732463B04Rik	0	0
4732471J01Rik	0.21801	0.182445
4732487G21Rik	0.195196	0.207281
4732490B19Rik	0.00198352	0
4732491K20Rik	0.158206	0.140879
4831440E17Rik	0.178256	0.225568
4833403I15Rik	0.0150149	0.0165691
4833407H14Rik	0	0
4833412C05Rik	0.00201448	0
4833413E03Rik	0.0126814	0.0124811
4833417C18Rik	0.28411	0.250401
4833418N02Rik	0.197131	0.167419
4833418N17Rik	0.224934	0.362579
4833420G17Rik	1.35258	1.37835
4833422C13Rik	0.0471582	0.0493283
4833422M21Rik	0.001105	0.00108755
4833423E24Rik	0	0
4833424O15Rik	0	0
4833427F10Rik	0	0
4833427G06Rik	0.0200315	0.0406252
4833428L15Rik	0	0
4833439L19Rik	4.00412	3.95578
4921501E09Rik	0	0
4921504A21Rik	0.00885933	0.016926
4921504E06Rik	0	0
4921507G05Rik	0.0048125	0.0178764
4921507L20Rik	0.147429	0.173044
4921507P07Rik	0.00108056	0.0010635
4921508D12Rik	0	0
4921508M14Rik	0	0
4921509A06Rik	0	0.0164321
4921509C19Rik	0	0
4921511C20Rik	0	0
4921511H03Rik	0	0
4921511M17Rik	0	0
4921513D11Rik	0.00628691	0
4921513I03Rik	0.00384512	0.0066227
4921514A10Rik	0.209214	0.155098
4921515E04Rik	0	0
4921517D22Rik	0.00188138	0.00185167
4921518K17Rik	0	0
4921522P10Rik	0.0215254	0.0635564
4921523L03Rik	0.00317273	0
4921524J17Rik	0.48206	0.480114
4921524L21Rik	0	0
4921528I07Rik	0	0
4921530L21Rik	0	0
4921531C22Rik	0.450635	0.439413
4921534H16Rik	0	0
4921536K21Rik	0.00979213	0.0123911
4921539E11Rik	0	0.000410673
4922502D21Rik	0	0
4930401G09Rik	0.017704	0.0435612
4930401O10Rik	0.00108181	0
4930401O12Rik	0	0
4930402F06Rik	0.002916	0
4930402H24Rik	0.540408	0.545596
4930402K13Rik	0	0
4930403D09Rik	0	0
4930403O15Rik	0	0.00874293
4930404A10Rik	0	0.000662973
4930404H24Rik	0	0
4930404I05Rik	0.217108	0.294525
4930404N11Rik	0.369544	0.32073
4930405A21Rik	0.0277039	0.0331092
4930405D11Rik	0	0
4930405H06Rik	0	0
4930405O22Rik	0.0066978	0
4930406D18Rik	0	0
4930407G08Rik	0	0
4930407I10Rik	0.0153556	0.0117547
4930408O17Rik	0	0
4930412B13Rik	0	0
4930412C18Rik	0	0
4930412D23Rik	0	0
4930412F09Rik	0	0
4930412L05Rik	0.000985402	0.00290953
4930412M03Rik	0.0711452	0.0823786
4930412O13Rik	0	0
4930415F15Rik	0.00859591	0.00857824
4930415H17Rik	0	0
4930415L06Rik	0	0
4930415O20Rik	0.00949549	0.00934555
4930417H01Rik	0	1.20932e-42
4930417O22Rik	0	0
4930419G24Rik	0	0
4930421P07Rik	0	0
4930423M02Rik	0	0
4930426D05Rik	0	0
4930426I24Rik	0.322852	0.165785
4930426L09Rik	0.0777569	0.195574
4930427A07Rik	0.623567	0.568412
4930428D18Rik	0	0
4930428N03Rik	0	0
4930429F24Rik	0	0.00258598
4930430A15Rik	0	0
4930430D24Rik	0	0
4930430E12Rik	0.0116156	0.0022869
4930430F08Rik	0.54315	0.517059
4930431F12Rik	0	0.00965464
4930431P03Rik	0	0.00203681
4930432B10Rik	0.00138398	0.00408637
4930432E11Rik	0.0876293	0.136205
4930432K21Rik	0.0877431	0.102518
4930432L08Rik	0.00118382	0
4930432M17Rik	0	0
4930433I11Rik	0	0
4930433N12Rik	0	0
4930435E12Rik	0	0
4930435H24Rik	0	0
4930438A08Rik	0	0
4930438E09Rik	0	0
4930439A04Rik	0.00559488	0
4930440I19Rik	0	0
4930441J16Rik	0	0
4930442H23Rik	0.0608524	0.149934
4930442J19Rik	0	0
4930442L01Rik	0	0
4930443O20Rik	0.00686775	0.0173811
4930444E06Rik	0.0391711	0
4930444G20Rik	0.00774535	0
4930444M15Rik	0	0
4930444P10Rik	0.000460938	0
4930445B16Rik	0	0
4930445N08Rik	0	0
4930445N18Rik	0.00171372	0.0059033
4930447A16Rik	0	0
4930447C04Rik	0.00443654	0.00457441
4930447F04Rik	0	0
4930447M23Rik	0.0112313	0.00184232
4930448D08Rik	0	0
4930448E22Rik	0	0
4930448H16Rik	0	0
4930448K20Rik	0	0
4930448N21Rik	0	0
4930449A18Rik	0	0
4930449E01Rik	0	0
4930449I24Rik	0	0
4930451C15Rik	0.000751073	0.00147843
4930451E10Rik	0.0121075	0.00794422
4930451G09Rik	0.0867421	0.111355
4930451I11Rik	0	0.0121273
4930452B06Rik	0.0107256	0.0131954
4930453H23Rik	0	0
4930453N24Rik	1.18201	1.18298
4930453O03Rik	0	0
4930455B14Rik	0	0
4930455D15Rik	0	0
4930455G09Rik	0	0
4930455H04Rik	0	0
4930456L15Rik	0.000603874	0
4930458D05Rik	0.0153155	0.0357121
4930461C15Rik	0.00741704	0
4930461G14Rik	0	0.00257551
4930463O16Rik	0.00413604	0.00135691
4930465K10Rik	0.0711587	0.0800401
4930465M20Rik	0	0
4930466I24Rik	0	0
4930467D21Rik	0	0
4930467E23Rik	1.70506e-27	9.97964e-16
4930467K11Rik	0	0
4930468A15Rik	0	0
4930469B13Rik	0	0
4930469G21Rik	0	0
4930469K13Rik	0	0
4930470G03Rik	0.0330072	0.0071204
4930470P17Rik	0	0.0010979
4930471C04Rik	0	0
4930471C06Rik	0	0
4930471D02Rik	0	0
4930471M09Rik	0	0
4930473A02Rik	0.0508438	0.0457669
4930473D10Rik	0	0
4930474H06Rik	8.5196e-05	3.66135e-06
4930474N05Rik	0	0
4930477E14Rik	0	0
4930478K11Rik	0.00498494	0.00998561
4930479D17Rik	0.00307971	0
4930480E11Rik	0	0
4930480G23Rik	0	0
4930480K15Rik	0	0
4930480K23Rik	0.0165231	0.0126483
4930481A15Rik	0.00782547	0.00847209
4930481B07Rik	0.136832	0.145664
4930483J18Rik	0.0063343	0.00623428
4930483K19Rik	0.0377632	0.024639
4930485B16Rik	0.000617905	0.000770321
4930486F22Rik	0.000712323	0
4930486I03Rik	0	0
4930486L24Rik	0.00115666	0.00170759
4930488B22Rik	0	0
4930500F10Rik	0.0866937	0.0170649
4930500J02Rik	0.0503512	0.0222497
4930500M09Rik	4.26332e-35	7.4222e-37
4930502E09Rik	0.0596346	0.0366831
4930502E18Rik	0	0
4930503B20Rik	0.00847852	0.0020255
4930503E14Rik	0.0356358	0.0181876
4930503H13Rik	0	0
4930503L19Rik	0.641962	0.640805
4930504O13Rik	0	0
4930505A04Rik	0	0
4930505G20Rik	0	0
4930505K14Rik	0	0
4930505M18Rik	0	0
4930505N22Rik	0.011593	0.0073217
4930505O20Rik	0	0
4930506C21Rik	0.0589714	0.0439018
4930506M07Rik	0.00662711	0.00760954
4930507D05Rik	0.0856505	0.0918182
4930507D10Rik	0	0
4930509E16Rik	0.000926245	0.00182324
4930509G22Rik	0.0178583	0.0131822
4930509K18Rik	0	0
4930510E17Rik	0	0
4930511A02Rik	0	0
4930511M06Rik	0.00133842	0.000693306
4930511O05Rik	0	0
4930512B01Rik	0.000798994	0.000531504
4930512H18Rik	0.00119515	0.00033608
4930512M02Rik	0.000326451	0
4930513N10Rik	0.152825	0.143448
4930513O06Rik	0	0
4930515B02Rik	0	0
4930515G01Rik	0.467688	0.427801
4930515G13Rik	0.0756316	0.148875
4930515L19Rik	0	0
4930516B21Rik	0.160577	0.177115
4930516K23Rik	0	0
4930517E11Rik	0	0
4930517O19Rik	0.000760751	0
4930518C09Rik	0	0
4930518I15Rik	0.776583	0.773641
4930519A11Rik	0	0
4930519D14Rik	0	0
4930519F09Rik	0.032275	0.035874
4930519F16Rik	0.000880721	0.00144469
4930519G04Rik	0	0
4930519P11Rik	0	0.0247629
4930520O04Rik	0.0225926	0.031964
4930522H14Rik	0	0
4930522L14Rik	0.460016	0.461821
4930522N08Rik	0	0
4930522O17Rik	0	0
4930523C07Rik	0.306277	0.340758
4930524B15Rik	0	0.000882377
4930524J08Rik	1.06612	1.29617
4930524N10Rik	0	0
4930524O07Rik	0.00418501	0.0060765
4930524O08Rik	0	0
4930525G20Rik	0.00256562	0.00108219
4930525M21Rik	0	0
4930526A20Rik	3.86504	4.56271
4930526F13Rik	0	0
4930526L06Rik	0.000244596	0.000240734
4930527A07Rik	0	0
4930527B05Rik	0	0
4930527E20Rik	0.00693168	0.00682223
4930527J03Rik	0	0
4930528D03Rik	0	0.00324261
4930528G23Rik	0	0
4930528P14Rik	0	0
4930529C04Rik	4.34026e-39	1.34057e-37
4930529I22Rik	0	0
4930529M08Rik	0	0.000442674
4930532G15Rik	0	0
4930533B01Rik	0.0115261	0.00850809
4930533I22Rik	0	0
4930533K18Rik	0.00216822	0.00195417
4930534D22Rik	0.00518594	0.0118854
4930535I16Rik	0.811009	0.988555
4930535L15Rik	0.00881692	0.00289257
4930535O05Rik	0	0
4930538E20Rik	0	0
4930538K18Rik	0.00469307	0.00422663
4930539E08Rik	0.0366277	0.0353939
4930539J05Rik	0.641293	0.737203
4930540M05Rik	0.0232892	0.0267417
4930542C12Rik	0	0
4930542C16Rik	0	0
4930544D05Rik	0.0120856	0.0237895
4930544G11Rik	0	0
4930544I03Rik	0	0
4930544L04Rik	0	0
4930544M13Rik	0	0
4930545L23Rik	0.000547531	0.000808328
4930546C10Rik	0	0
4930547E08Rik	0	0
4930547M16Rik	0.0498174	0.0576832
4930548G14Rik	0	0
4930548H24Rik	0.0153013	0.00473881
4930548K13Rik	0	0
4930549C01Rik	0	0
4930550C14Rik	0.012368	0.00721344
4930550C17Rik	0	0
4930550L24Rik	0.00806184	0.00680103
4930551L18Rik	0.0107876	0.0212344
4930551O13Rik	0	0.0128762
4930552N02Rik	0	0
4930552P12Rik	0.000818311	0.000201347
4930553M12Rik	0	0.0498242
4930554G24Rik	0	0
4930554H23Rik	0	0
4930555B11Rik	0	0
4930555B12Rik	0	0
4930555F03Rik	0.000503506	0.000165185
4930555G01Rik	0	1.86409e-38
4930555K19Rik	0	0
4930555M17Rik	0	0
4930555O08Rik	0	0
4930556G01Rik	0	0
4930556I23Rik	0	0
4930556J24Rik	0.010932	0.00888627
4930556L07Rik	0	0
4930556M19Rik	0.0194216	0.029661
4930556N13Rik	0.000423109	0.00333142
4930557A04Rik	0	0
4930557F10Rik	0	0
4930558G05Rik	0	0
4930558J18Rik	0.0295817	0.0169271
4930558J22Rik	0	0.0187032
4930558K02Rik	0	0
4930562A09Rik	0	0.0116874
4930562C15Rik	0.0109353	0.00768758
4930562D21Rik	0	0
4930562F07Rik	0.227944	0.190412
4930563D23Rik	0	0
4930563E18Rik	0	0.00498943
4930563E22Rik	0.603199	0.522454
4930563I02Rik	0	0
4930564B18Rik	0	0
4930564D02Rik	0	0
4930565N06Rik	0.213226	0.215812
4930566F21Rik	0.00305817	0.0129443
4930567H17Rik	0	0
4930568D16Rik	0	0
4930569F06Rik	0	0
4930570D08Rik	0	0.00493289
4930570G19Rik	0.145439	0.177894
4930570N18Rik	0.000544034	0.00107089
4930570N19Rik	0.00387331	0.00636275
4930571K23Rik	0	0
4930571N24Rik	0	0
4930572O03Rik	0	0
4930577H14Rik	0	0
4930577N17Rik	0.124079	0.166526
4930578C19Rik	0	0
4930578G10Rik	0	0
4930578I06Rik	0.00151333	0
4930578M01Rik	0.0228012	0.0261813
4930579C12Rik	0.000447403	7.395e-15
4930579D09Rik	0.0163281	0
4930579F01Rik	0	0
4930579G18Rik	0.436892	0.445134
4930579G24Rik	2.01603	2.08042
4930579K19Rik	0.154945	0.17044
4930579M01Rik	0	0
4930579O11Rik	0	0
4930581F22Rik	0.336744	0.316593
4930583I09Rik	0	0
4930583K01Rik	0	0
4930583P06Rik	0	0
4930584F24Rik	0	0
4930586N03Rik	0	0
4930587A21Rik	0	0
4930588K23Rik	0	0
4930589L23Rik	0.0229761	0.01696
4930589P08Rik	0.0121477	0
4930590J08Rik	0.00702595	0.00760651
4930591A17Rik	0	0
4930593A02Rik	0	0.000192338
4930593C16Rik	0	0
4930594C11Rik	1.07142	0.99867
4930594M17Rik	0	0
4930594M22Rik	0.112371	0.0969376
4930594O21Rik	0	0
4930595D18Rik	0.000511536	0
4930595M18Rik	0	0
4930596D02Rik	0	0
4930596I21Rik	0	0
4930597A21Rik	0	0.00252518
4930597O21Rik	0.067686	0.12019
4930598A11Rik	0	0
4930599N23Rik	0.0107072	0.00721749
4931400O07Rik	0	0
4931403E22Rik	0.00160119	0.000675389
4931403G20Rik	0.035496	0.0472657
4931403M11Rik	0	0
4931406B18Rik	0.0117916	0.0151763
4931406C07Rik	1.64218	1.62649
4931406G06Rik	0.00189609	0
4931406P16Rik	0.99865	1.0375
4931408C20Rik	0.00669662	0.00219696
4931409K22Rik	0.00314189	0.00412304
4931413I07Rik	0.0105705	0.0104035
4931413K12Rik	0.0567693	0.106887
4931414P19Rik	0.209653	0.281072
4931415C17Rik	0.021474	0.0158512
4931417E11Rik	0	0
4931422A03Rik	0.00390072	0.00337109
4931423N10Rik	0.000845225	0.00103985
4931428F04Rik	1.52881	1.47391
4931428L18Rik	0	0
4931429I11Rik	0	0
4931429L15Rik	0	0
4931429P17Rik	0	0
4931431C16Rik	0	9.26686e-39
4931431F19Rik	0	0
4931440F15Rik	0.0834049	0.0682482
4931440J10Rik	0	0
4931440L10Rik	0.00144192	0
4931440P22Rik	0.0469027	0.0419278
4932411E22Rik	0.00043881	0
4932411N23Rik	0	0
4932412D23Rik	0	0
4932414J04Rik	0	0
4932414N04Rik	0	0
4932415D10Rik	0	0
4932415M13Rik	0	0.0178764
4932416K20Rik	0	0
4932418E24Rik	0.00110032	0.00216589
4932429P05Rik	0	0
4932430I15Rik	0	0
4932431L22Rik	0	0
4932431P20Rik	0.00534886	0.0026322
4932435O22Rik	0.00106644	0
4932438A13Rik	0.778397	0.78395
4932438H23Rik	0.00158886	0.000903628
4932441J04Rik	0.000170528	0.000503506
4932442L08Rik	0.00215015	0.0010581
4932443I19Rik	0	0
4932443L11Rik	0.0094432	0.00993212
4932702P03Rik	0.0398728	0.0511602
4933400A11Rik	0.108184	0.058745
4933401B06Rik	0.0517033	0
4933402D24Rik	0.0122884	0.00691106
4933402E13Rik	0	0
4933402J07Rik	0	0
4933402N03Rik	0	0
4933402N22Rik	0	0
4933402P03Rik	0	0
4933403O03Rik	0	0.00614169
4933403O08Rik	0	0
4933404K08Rik	0	0
4933404O12Rik	0.64826	0.647001
4933405D12Rik	0.00106141	0.000626788
4933405E24Rik	0	0
4933405L10Rik	0.0838631	0.126983
4933405O20Rik	0	0
4933406C10Rik	0.00256458	0.00504816
4933406D12Rik	0	0
4933406F09Rik	0	0
4933406G16Rik	0.00240903	0
4933406I18Rik	0.000126453	0.000124457
4933406J08Rik	0	0
4933406J10Rik	0	0.00101053
4933406K04Rik	0	0
4933406M09Rik	0	0.00738172
4933406P04Rik	0.211379	0.138694
4933407E24Rik	0	0
4933407I08Rik	0	0
4933407K13Rik	0.193766	0.209391
4933407L21Rik	0.0145342	0.0275875
4933408B17Rik	0.0779647	0.0591342
4933408J17Rik	0.00159986	0
4933408N05Rik	0	0
4933409G03Rik	0	0
4933409K07RIK	0	0
4933411G06Rik	0	0
4933411G11Rik	0.00318368	0.00309395
4933411K16Rik	0.931693	0.979911
4933411K20Rik	0.725957	0.732994
4933411O13Rik	0	0
4933412A08Rik	0.0107783	0.0644606
4933412E24Rik	0	0
4933413C19Rik	0.0182553	0.0224588
4933413G19Rik	0.00292288	0.00691033
4933413J09Rik	0.0132134	0.0101776
4933413L06Rik	0.000951484	0.00093646
4933414I15Rik	0	0
4933415A04Rik	0	0
4933415F23Rik	0	0
4933416C03Rik	0	0
4933416E03Rik	0	0
4933416E14Rik	0	0
4933416I08Rik	0	0
4933416M07Rik	0.00565489	0.00605472
4933417A18Rik	0	0
4933417D19Rik	0.046821	0.0426682
4933421A08Rik	0.0290846	0.0286253
4933421I07Rik	0	0
4933421O10Rik	0.720387	0.96117
4933422H20Rik	0	0.00321155
4933423P22Rik	0.00137163	0
4933424L21Rik	0	0
4933424M12Rik	0	0
4933425L06Rik	0	0
4933426K07Rik	0.0470346	0
4933426M11Rik	0.511603	0.511356
4933427D06Rik	0.000316421	7.78561e-05
4933427D14Rik	0.561375	0.572441
4933427E11Rik	0.0945877	0.0616882
4933427E13Rik	0	0
4933427G17Rik	0.00156204	0.00499646
4933427G23Rik	0.000811401	0.0127361
4933427I04Rik	0	0.00355785
4933427I22Rik	0	0
4933427J07Rik	0	0
4933428C19Rik	0	0
4933428G20Rik	0.0684626	0.0530694
4933428M09Rik	0	0
4933429H19Rik	0.15518	0.0126188
4933430I17Rik	0.0317569	0.0323521
4933430M04Rik	0	0
4933431E20Rik	4.25242	3.99023
4933431K23Rik	0.00333987	0.00380728
4933433C11Rik	0.0362965	0.0255167
4933433F19Rik	0	0
4933433G15Rik	0.0452222	0.0395627
4933434E20Rik	1.34403	1.36367
4933434I20Rik	0.00111716	0
4933434M16Rik	0	0.00169576
4933435F18Rik	0	0
4933436I01Rik	0	0
4933438A12Rik	0.00177689	0.00874416
4933438K21Rik	0.0596581	0.0954136
4933439C10Rik	1.39134	1.39038
4933439K11Rik	0	0
4933440J02Rik	0	0
4933440M02Rik	0	0.00431413
4933440N22Rik	1.78924	1.613
5031410I06Rik	0	0
5031414D18Rik	0.0131211	0.00781633
5031415H12Rik	0.012293	0.00604945
5031420N21Rik	1.31331	1.20065
5031425E22Rik	0.316575	0.28961
5031425F14Rik	0.00748912	0.00421192
5031434C07Rik	0	0
5031434O11Rik	0.426777	0.481125
5031439G07Rik	5.45999	5.53966
5033403F01Rik	0.012261	0.0228299
5033417F24Rik	0	0
5033423K11Rik	0	0
5033426O07Rik	0.00807512	0.00794761
5033428I22Rik	0	0
5033430I15Rik	0.421514	0.908736
5133400J02Rik	0.0168971	0.0178472
5330411J11Rik	0	0.00748866
5330413P13Rik	0	0
5330416C01Rik	0.0199307	0.0151578
5330417C22Rik	0.000311846	0.00122768
5330417H12Rik	0	0
5330426P16Rik	0.34599	0.334084
5330429C05Rik	0	0
5330434G04Rik	0	0
5330438D12Rik	1.11169	1.19344
5330438I03Rik	0	0
5330439A09Rik	0	0
5330439K02Rik	0.0168971	0.0166303
5430400D12Rik	0.256814	0.119358
5430401F13Rik	0	0
5430402E10Rik	0	0
5430402O13Rik	0.00178652	0.00219789
5430403G16Rik	0.461387	0.400185
5430405H02Rik	0.20993	0.206575
5430416N02Rik	1.07972	0.966569
5430416O09Rik	0	0
5430417L22Rik	4.8142	5.46556
5430419D17Rik	0	0
5430421N21Rik	1.66487e-12	0
5430427M07Rik	0	0
5430427O19Rik	0.00119221	0.00117339
5430435G22Rik	0.688589	0.647099
5530400C23Rik	0	0
5530401A14Rik	0	0
5530601H04Rik	0.221416	0.209144
5730403I07Rik	0	0
5730405O15Rik	0.215015	0.219178
5730409E04Rik	10.7843	10.8317
5730412P04Rik	0	0.00114681
5730416F02Rik	0.080214	0.158088
5730420D15Rik	0	0.00110121
5730422E09Rik	0.00547214	0.00288521
5730435O14Rik	0	0
5730437C11Rik	0	0
5730455P16Rik	2.26182	2.25024
5730457N03Rik	0	0
5730460C07Rik	0.00452938	0
5730480H06Rik	0.0531896	0.0530124
5730507C01Rik	0.0364066	0.0269346
5730508B09Rik	0.0761919	0.0777834
5730522E02Rik	0	0
5730559C18Rik	0.481523	0.491247
5730596B20Rik	3.18142	3.23305
5830403L16Rik	0.00275115	0.000249606
5830411N06Rik	0	0
5830415F09Rik	0.199805	0.227346
5830416P10Rik	0	0
5830417I10Rik	0.765617	0.768527
5830418K08Rik	0.822962	0.83245
5830418P13Rik	0.00100352	0.000329226
5830428H23Rik	0.343606	0.343234
5830432E09Rik	0.112782	0.10244
5830444B04Rik	0.00220771	0
5830454E08Rik	0.0866937	0.0853247
5830462I19Rik	0.509195	0.682596
5830468F06Rik	0	0
5830473C10Rik	0.00858716	0.00574706
5930403N24Rik	0.399931	0.363419
5930412G12Rik	0	0
5930422O12Rik	0.0750313	0.0147693
6030408B16Rik	0.116632	0.114791
6030419C18Rik	3.18752	3.41561
6030442K20Rik	0.0413301	0.0329066
6030443J06Rik	0.00866748	0.00862722
6030445D17Rik	0.0729471	0.122052
6030452D12Rik	0	0
6030458C11Rik	1.60692	1.69371
6030468B19Rik	0	0
6030469F06Rik	0	0
6030471H07Rik	0	0
6030498E09Rik	0	0
6230400D17Rik	0.113484	0.123057
6330403A02Rik	0	0.000485395
6330403K07Rik	0.424716	0.441671
6330403L08Rik	1.71187	1.95024
6330403N20Rik	0.0667298	0.0131352
6330408A02Rik	0.682867	0.680011
6330409D20Rik	0.0240186	0.00590983
6330416G13Rik	0.923775	0.94744
6330418K02Rik	0.587176	0.647847
6330419J24Rik	0.00790299	0.0194455
6330549D23Rik	0.261029	0.266225
6330562C20Rik	0.098056	0.128121
6430503K07Rik	0	0
6430531B16Rik	0.017935	0.00880858
6430548M08Rik	0.704235	0.732904
6430550D23Rik	0.0791994	0.0860819
6430562O15Rik	0.0342284	0.0470746
6430571L13Rik	0.0373221	0.0545743
6430573F11Rik	0	0
6430590A07Rik	0.125639	0.161369
6430628N08Rik	0	0
6430710C18Rik	0	0.000365577
6530401F13Rik	0.00102938	0.000506562
6530402F18Rik	0	0
6530403H02Rik	8.92013e-05	0
6530409C15Rik	0.0415161	0.0465735
6530411M01Rik	0	0
6720427I07Rik	1.95108	2.02275
6720483E21Rik	0.0691078	0.129231
6720489N17Rik	0.176857	0.0909157
6820408C15Rik	0.00263121	0
6820431F20Rik	4.27763	4.23923
7330404K18Rik	0	0
7420426K07Rik	0	0
7420461P10Rik	0	0
7530416G11Rik	0	0
7630403G23Rik	0	0
7SK	0	0
8030411F24Rik	0	0
8030423F21Rik	0	0
8030423J24Rik	0	0
8030443G20Rik	0	0
8030451A03Rik	0.0710933	0.0740037
8030453O22Rik	0.0289623	0.0102325
8030462N17Rik	0.226248	0.233126
8030474K03Rik	0	2.55333e-18
8430408G22Rik	0.0349499	0.05733
8430419K02Rik	0.00310049	0.0039234
8430419L09Rik	0.195335	0.220243
8430423G03Rik	0.527829	0.334589
8430429K09Rik	0.119787	0.104794
8430432A02Rik	0.28281	0.308167
8430436N08Rik	0	0
8430437L04Rik	0	0
9030204H09Rik	0	0
9030407P20Rik	0.259934	0.276898
9030612E09Rik	0	0
9030616G12Rik	0	0
9030617O03Rik	0.0722589	0.0677515
9030619P08Rik	0	0
9030622O22Rik	0	0
9030624G23Rik	0.00461344	0.00834973
9030624J02Rik	0.486651	0.496476
9130008F23Rik	0.459321	0.481391
9130011E15Rik	0.115395	0.117702
9130015L21Rik	0	0
9130017K11Rik	0	0
9130019O22Rik	1.80363	1.77521
9130019P16Rik	0	7.72776e-05
9130020K20Rik	0.698685	0.667265
9130023H24Rik	1.87762	1.90348
9130024F11Rik	0.0229468	0.0256771
9130204K15Rik	0.000975899	0.000137213
9130204L05Rik	0	0
9130208D14Rik	0.00680997	2.78421e-40
9130213A22Rik	0.249653	0.167166
9130221H12Rik	7.98528	9.29784
9130230L23Rik	0.003034	0.00497682
9130230N09Rik	0.0216029	0.0212617
9130401M01Rik	0.521055	0.510937
9130409I23Rik	0	0.00131547
9130409J20Rik	0	0
9130410C08Rik	0	0
9230009I02Rik	0	0
9230019H11Rik	0	0
9230020A06Rik	0	0
9230102O04Rik	0	0
9230104L09Rik	0	0
9230104M06Rik	0.100969	0.0935501
9230105E05Rik	0.107902	0.0758558
9230106D20Rik	0	0
9230109A22Rik	0	0
9230110C19Rik	0.230628	0.207044
9230110F15Rik	0	0
9230111E07Rik	0.184596	0.17303
9230112D13Rik	0.00112718	0
9230112E08Rik	3.11233	3.24322
9230113P08Rik	0	0
9230114K14Rik	0.341709	0.241194
9230116N13Rik	0.0598375	0.107573
9230117E06Rik	0	0
9330020H09Rik	0.4465	0.421308
9330101J02Rik	0.100473	0.112383
9330104G04Rik	0.492365	0.400314
9330111N05Rik	0.000379729	0.000385834
9330132A10Rik	0	0
9330136K24Rik	0.0902133	0.113004
9330151L19Rik	2.26537	2.12744
9330154J02Rik	0.104625	0.136524
9330154K18Rik	0.0239644	0
9330158H04Rik	0	0
9330159F19Rik	0.610601	0.603553
9330159M07Rik	0.197365	0.211892
9330159N05Rik	0	0
9330160F10Rik	0.219123	0.271408
9330161L09Rik	0.138797	0.124186
9330162012Rik	0.0189083	0.0250755
9330171B17Rik	0.581371	0.327247
9330175E14Rik	0.0134241	0.0050816
9330179D12Rik	0.000200011	0.00196852
9330182L06Rik	0.000467494	0.00028757
9330182O14Rik	0	0
9330185C12Rik	0	0
9330198N18Rik	0	0.000416624
9430002A10Rik	0.424598	0.548485
9430007A20Rik	0	0
9430008C03Rik	4.56241	4.65765
9430015G10Rik	0.802961	0.908711
9430016H08Rik	1.04987	1.13715
9430020K01Rik	1.58631	1.64019
9430021M05Rik	0	0
9430024E24Rik	0.00496466	0
9430025C20Rik	0.0833603	0.0117206
9430037G07Rik	0.0108666	8.38268e-22
9430038I01Rik	0.134331	0.135383
9430041J12Rik	0.000270476	0
9430065F17Rik	0.00350926	0
9430069I07Rik	0.00354928	0.00527998
9430073C21Rik	0	0
9430091E24Rik	0.0558189	0.0483624
9430093N23Rik	0	0
9430097D07Rik	0.092377	0.0743877
9530002B09Rik	0	0
9530003J23Rik	0.00194917	0.00191839
9530026F06Rik	0	0
9530026P05Rik	3.79082e-05	0
9530027J09Rik	0.157711	0.129627
9530034E10Rik	0.00399385	0.00327566
9530036M11Rik	0	0
9530036O11Rik	0	0
9530046B11Rik	0.0251674	0.0176928
9530051G07Rik	0	0
9530052C20Rik	0.0404613	0.0398224
9530052E02Rik	0.00343606	0.00223689
9530053A07Rik	0.00316489	0.00688624
9530056K15Rik	0.0761976	0.0535674
9530059O14Rik	0	0
9530068E07Rik	15.46	15.9684
9530077C05Rik	0.0902525	0.0805817
9530080O11Rik	0	0
9530082P21Rik	2.42982	2.61594
9530085P06Rik	0.0304843	0
9630001P10Rik	0	0
9630013D21Rik	0.414415	0.527632
9630013K17Rik	0.0826033	0.0715431
9630028B13Rik	0.00202283	0
9630028H03Rik	0.000430382	0.000753484
9630033F20Rik	0.147539	0.144193
9630041A04Rik	0	0
9830107B12Rik	0.00254751	0.00359548
9830144P21Rik	0.0822225	0.0625891
9830147E19Rik	0.433829	0.392004
9930004E17Rik	0.101247	0.0249121
9930012K11Rik	1.07558	1.01479
9930014A18Rik	0.00252831	0.00459424
9930021J03Rik	1.04444	1.03203
9930022D16Rik	0	0
9930038B18Rik	0	0
9930104L06Rik	1.2872	1.38101
9930111J21Rik1	0.0188442	0.0139835
9930111J21Rik2	0.0673211	0.0521308
A130006I12Rik	0.459299	0.0298226
A130010J15Rik	1.35926	1.44682
A130014A01Rik	0.61317	0.453951
A130023I24Rik	0	0
A130030D18Rik	0	0
A130051J06Rik	0.14593	0.080038
A130057D12Rik	0.143248	0.212577
A1bg	0	0
A1cf	0	0
A230004M16Rik	0	0
A230005M16Rik	0	0
A230006K03Rik	0.000187445	0.000135051
A230009B12Rik	0.000342162	0
A230020J21Rik	0.0567198	3.86329e-17
A230028O05Rik	0.0267628	0.0460953
A230046K03Rik	1.69009	1.73591
A230050P20Rik	0.00304209	5.27276e-39
A230052G05Rik	0.0109516	0
A230056P14Rik	0.0980495	0.118327
A230059L01Rik	0	0
A230060F14Rik	0.18058	0.281744
A230065H16Rik	0.0358852	0.0329639
A230065N10Rik	8.30033e-34	0.0222295
A230072C01Rik	0.0991153	0.0881419
A230072E10Rik	0.0106119	0.00859957
A230072I06Rik	0	0
A230083G16Rik	0.0912205	0.0759677
A230083N12Rik	0.0362481	0.0891892
A230087F16Rik	0.00960301	0.0133182
A230103J11Rik	0.761039	0.839329
A230107N01Rik	0.155441	0.196013
A230108P19Rik	0	0
A2m	0	0
A330008L17Rik	0.000477477	0.000509098
A330009N23Rik	0.598815	0.814078
A330017A19Rik	0.381336	0.625524
A330021E22Rik	0.0508887	0.0487709
A330023F24Rik	0.0487544	0.0441538
A330032B11Rik	0.00111064	0.000546553
A330033J07Rik	0.000404028	0.000248652
A330035P11Rik	0.352023	0.367462
A330040F15Rik	0.0483051	0.0394253
A330041J22Rik	0.00652672	0.00428244
A330043C09Rik	0	0
A330044P14Rik	0.000263996	0
A330048O09Rik	0	0
A330050F15Rik	0	0.000248582
A330069E16Rik	0.27153	0.318635
A330070K13Rik	0	0
A330074K22Rik	0.184336	0.209055
A330076H08Rik	0.0737537	0.0547432
A330093E20Rik	0	0
A330094K24Rik	0	0
A330102I10Rik	0.000485977	0.000956605
A3galt2	0.0226144	0.0133544
A430005L14Rik	1.46612	1.47976
A430010J10Rik	0	0.000705513
A430018G15Rik	0.0473229	0.0748148
A430033K04Rik	0.359109	0.394695
A430035B10Rik	0.0378694	0.0263767
A430046D13Rik	0.312613	0.32039
A430048G15Rik	0	0
A430057M04Rik	0.162831	0.189783
A430060F13Rik	0	0
A430072P03Rik	0.00345823	0.00340363
A430078G23Rik	0	0
A430078I02Rik	0.0325288	0.0279597
A430089I19RIK	0	0
A430093F15Rik	0.0019566	0.0016506
A430104N18Rik	0	0
A430105I19Rik	4.65433	4.71655
A430105J06Rik	0.0786488	0.0738884
A430106G13Rik	0.115337	0.0659126
A430108G06Rik	0.0624023	0.0472438
A430110L20Rik	0.396266	0.370261
A4galt	0.00553547	0.00594334
A4gnt	0	0
A530006G24Rik	0	0
A530010F05Rik	0	0
A530013C23Rik	0.0155924	0.0124075
A530016L24Rik	0.102237	0.112461
A530017D24Rik	1.72957	1.67027
A530020G20Rik	0.643764	0.673695
A530021J07Rik	0	0
A530032D15Rik	0.186848	0.151616
A530040E14RIK	0	0
A530040E14Rik	0.659926	0.704432
A530053G22Rik	0	0
A530054K11Rik	1.10053	1.08233
A530058N18Rik	0.000230183	0
A530064D06Rik	0.00722778	8.57467e-14
A530072M11Rik	0.00308602	0.00303729
A530076I17Rik	0	0
A530083I20Rik	0.00934003	0.0123351
A530084C06Rik	0.170131	0.189018
A530095I07Rik	0	0.0126853
A530099J19Rik	0	0
A630001G21Rik	0.0833376	0.10157
A630007B06Rik	2.64567	2.60634
A630010A05Rik	0	0
A630012P03Rik	0	0
A630014C17Rik	0	0
A630023A22Rik	0.000244179	0.000240323
A630023P12Rik	0.0113992	0.014585
A630031M04Rik	0	0.000488395
A630033H20Rik	0.0040769	0.00601878
A630050E04Rik	0	0
A630052C17Rik	1.47933	1.45129
A630072L19Rik	0	0
A630073D07Rik	0	0
A630075F10Rik	0.00133644	0
A630076J17Rik	0	0
A630077J23Rik	0	0
A630081J09Rik	0.00352398	0
A630091E08Rik	0	0
A630095E13Rik	0.0529147	0.0488242
A630095N17Rik	0	0.00309949
A730011C13Rik	0.924886	0.996564
A730013G03Rik	0.0406359	0.0639908
A730015C16Rik	0.872248	0.502023
A730017C20Rik	0	0.0059017
A730017L22Rik	0.402869	0.382685
A730018C14Rik	0	0
A730020E08Rik	0.0121251	0.052508
A730020M07Rik	0	0.00195651
A730032A03Rik	0.0019923	0.00130722
A730035I17Rik	0	0
A730036I17Rik	0	0
A730045E13Rik	0	0
A730046J19Rik	0.00501004	0.00493093
A730049H05Rik	1.75035e-26	0.000859449
A730056A06Rik	0.379629	0.387814
A730060N03Rik	0.00361254	0.00507868
A730061H03Rik	2.26179e-39	0.140094
A730071L15Rik	0.0323094	0.0639043
A730081D07Rik	0.00830963	0.0103607
A730085K08Rik	0.00406239	0.00504678
A730090H04Rik	0.000900633	0
A730090N16Rik	0.00613544	0.00150964
A830005F24Rik	0.342003	0.269282
A830009L08Rik	0.0019803	0.00194903
A830010M20Rik	0.164115	0.182556
A830011K09Rik	0	0
A830012C17Rik	0	0
A830018L16Rik	0	4.41662e-05
A830019P07Rik	0.000141065	0.000138837
A830031A19Rik	0	0
A830035A12Rik	0	0
A830036E02Rik	0	0
A830039N20Rik	0	0
A830052D11Rik	0.0170448	0.0103235
A830073O21Rik	0	0
A830080D01Rik	0.290858	0.308873
A830082K12Rik	0.157247	0.161054
A830092H15Rik	0	0
A930001A20Rik	0	0
A930001C03Rik	0.053665	0.0562158
A930002H24Rik	1.87029	2.82418
A930002I21Rik	0	0
A930003A15Rik	0	0
A930004D18Rik	1.02992	1.03047
A930005H10Rik	0.145231	0.186893
A930006I01Rik	0	0
A930006K02Rik	0.0251201	0.0296681
A930007I19Rik	0.028769	0.0239327
A930009A15Rik	0	0
A930011G23Rik	0	0
A930011O12Rik	0.00570288	0.00187094
A930012L18Rik	0.0284087	0.0159027
A930012O16Rik	0.183812	0.251493
A930015D03Rik	0.066379	0.069387
A930016O22Rik	0.00483436	0
A930017K11Rik	0	0.0220858
A930017M01Rik	0	0
A930018M24Rik	0.124805	0.0818892
A930018P22Rik	0	0
A930019D19Rik	0.0256107	0.00472618
A930024E05Rik	0.118949	0.197726
A930024N18Rik	0	0
A930029G22Rik	0.00851725	0.011265
A930031H19Rik	0	0
A930033H14Rik	0.222868	0.252809
A930035D04Rik	1.73286	2.02324
A930038B10Rik	0.0271275	0.0244742
A930041C12Rik	0.0350049	0.0206713
A930104D05Rik	0.00212317	0
AA386476	0.363395	0.305498
AA387200	0	0
AA413626	0.995152	1.05478
AA414768	0	0.0098697
AA415398	0.321214	0.283855
AA465934	0.365183	0.317132
AA467197	0.341655	0.265468
AA474331	1.28216	1.39252
AA474408	0.558751	0.613065
AA543186	0.107605	0.0823521
AA543401	0	0
AA623943	0	0
AA645442	0	0
AA672651	0	0
AA792892	0	0
AA986860	0.189968	0.180955
AA987161	0.977016	1.011
AB041806	0	0
AB124611	0.0269765	0.0194272
AC051638.1	0	0
AC084822.1	0	0
AC084822.2	0	0
AC087559.1	0	0
AC092404.1	91.2666	97.5947
AC098736.2	0.0234939	0
AC102494.1	0.00194477	0.0431261
AC109138.1	0	0
AC109138.2	0	0
AC109204.1	0	0
AC115689.1	0	0.0008612
AC118721.1	14.1748	16.0913
AC121113.2	24.7164	29.7056
AC122223.2	3.5649e-42	6.79209e-42
AC123873.1	0	0
AC123873.2	0	0
AC124606.1	0	0
AC124606.2	0	0
AC125149.1	0	0
AC125149.2	0	0
AC125149.3	0	0
AC125149.4	0	0
AC125178.1	0	0
AC125178.2	0	0
AC125178.3	0	0
AC126035.1	0	0
AC127338.1	33.4626	37.6818
AC129174.1	0	0
AC132139.1	0.328475	0.309481
AC132444.1	0	0
AC132444.2	0	0
AC132444.3	0	0
AC132444.4	0	0
AC132444.5	0	0
AC132444.6	0	0
AC132586.1	0	0
AC133095.1	0	0
AC133095.2	0	0
AC133103.1	0	0
AC133103.2	0	0
AC133103.3	0	0
AC133103.4	0	0
AC133103.5	0	0
AC133103.6	0	0
AC133103.7	0	0
AC133487.1	0	0
AC140325.1	0	0
AC140325.2	0	0
AC140325.3	0	0
AC140365.1	0	0
AC147246.1	0	0
AC148327.1	66.4047	74.4324
AC152063.1	0	0
AC152063.2	0	0
AC152164.1	1.32135	1.04906
AC154679.1	0	0
AC157592.1	0	0
AC163611.1	0	0
AC164084.1	0	0
AC164084.2	0	0
AC164158.1	53.6128	55.46
AC165294.1	0	0
AC165294.2	0	0
AC165294.3	0	0
AC165425.1	14.0464	12.943
AC165969.1	0	0
AC168977.1	0	0
AC168977.2	0	0
AC174797.1	0	0
AC182748.1	0	0
AC212990.1	0	0
AC217111.1	0	0
AC233742.1	0	0
AC233742.2	0	0
AC234645.1	0	0
AC240971.1	0	0
AC242685.1	0	0
AC244694.1	0	0
AC244695.1	0	0
AC244695.2	0	0
AC244695.3	0	0
AC244695.4	0	0
AC245272.1	0	0
AC245272.2	0	0
AF067061	0	0
AF067063	0	0
AF251705	0	0
AF357341	0	0
AF357355	0	0
AF357399	0.201684	0.595498
AF357425	0	0
AF357428	0	0
AF366264	0.0278933	0.0130272
AF529169	0.000351024	0.000345481
AI115009	0.00347252	0.00427211
AI118078	0.00180991	0.000222667
AI182371	0.0136873	0.0106351
AI314180	2.2858	2.23503
AI317395	0	0
AI413582	5.14158	4.79653
AI427809	0.00567997	0.00139757
AI429214	5.99668	5.65475
AI462493	21.4756	19.6905
AI464131	3.15764	3.12438
AI467606	0.0626888	0.0569528
AI480526	1.69784	1.9334
AI481877	0.0026473	0.0026055
AI504432	0	0
AI507597	3.60025e-06	0
AI593442	0	0.00582816
AI597479	1.81057	1.80861
AI606181	2.439	2.71996
AI606473	0.392767	0.429918
AI607873	0.615871	0.639351
AI646519	0	0
AI661453	0	0
AI662270	3.79947	3.89512
AI747448	0	0
AI837181	18.7355	19.6243
AI838599	0.000785962	0.000773551
AI846148	0.974957	1.01932
AI847159	0	0.000563868
AI848285	0.0279448	0.0846263
AI849053	0.00508544	0.0258466
AI854517	0	0
AI854703	0.00909996	0
AI987944	0.868874	0.877919
AIP	0	0
AK010878	0.729323	0.598761
AK129341	0.0662376	0.0761646
AK157302	2.86627	2.76236
AL590629.1	0	0
AL593853.1	0	0
AL593853.2	0	0
AL611930.1	0	0
AL645546.1	0	0
AL645686.1	0	0
AL645739.1	0	0
AL645994.1	6.44601	6.09482
AL663066.1	3.43843	3.48845
AL671895.1	8.35027e-12	2.34735e-16
AL672012.1	1.95283	1.72688
AL672267.1	0.00173906	0.0217282
AL731790.1	0.601687	0.576464
AL772265.1	0	0
AL772409.1	0.051833	0.356022
AL773585.1	0	0
AL929424.1	0	0
ARHGAP30	0.000566367	0.00111485
ARVCF	0	0
AU015228	0	0.0409218
AU015336	0	0
AU015836	0.0037009	0
AU016765	0	0
AU018091	0	0.000853247
AU019823	2.13454	2.18645
AU019990	0	0.000452171
AU020206	0.378015	0.365007
AU021092	0.00361113	0.00473881
AU022252	0.888903	0.911648
AU022751	0.0572706	0.0281831
AU022754	0	0
AU023070	0	0
AU040320	0.437032	0.463347
AU040972	0.0163492	0
AU041133	0.338974	0.315588
AV039307	0.0269257	0.0289988
AV064505	0	0
AV099323	0.0410852	0.031105
AV320801	0	0.000133479
AW011738	0.968586	1.08084
AW047730	0.0343173	0.0327796
AW112010	0.183738	0.134576
AW121686	0	0.00266292
AW146154	0.376768	0.369794
AW209491	0.899693	0.84652
AW495222	0.0106709	0.0123337
AW549877	8.43782	8.30729
AW551984	0.0125993	0.0153181
AW554918	0.0317326	0.0326453
AW822073	0.00948477	0.009335
AW822252	0	0
AY036118	2.37325	1.86354
AY074887	0.525958	0.0484595
AY358078	9.30371e-28	1.14116e-29
AY512915	0	0
AY512931	0.00534461	0.0105204
AY702103	0	0
AY761184	0	0
AY761185	0	0
Aaas	1.2703	1.30675
Aacs	2.32294	2.4306
Aadac	0.00150098	0
Aadacl2	0	0
Aadacl3	0	0
Aadat	0.000318685	0
Aaed1	0.917241	0.917614
Aagab	0.488982	0.510984
Aak1	0.205618	0.201587
Aamdc	0.140889	0.182901
Aamp	16.1479	17.0709
Aanat	0.0134468	0.00330862
Aar2	0.867506	0.885694
Aard	0	0
Aars	5.59574	5.64687
Aars2	0.968666	1.104
Aarsd1	1.34475	1.21666
Aasdh	0.485914	0.490703
Aasdhppt	1.21234	1.1181
Aass	0	0
Aatf	0.422501	0.443751
Aatk	0.000316278	0
Abat	0.000349693	0.000803066
Abca1	0.0455945	0.0445862
Abca12	0.000219051	7.18639e-05
Abca13	5.12078e-05	0.000100798
Abca14	0	0
Abca15	0	0
Abca16	0.0169728	0.0170719
Abca17	0.0001484	0
Abca2	7.28747	7.38195
Abca3	1.31374	1.34471
Abca4	0.00139419	0.00311027
Abca5	1.43245	1.42258
Abca6	0.0005045	0.000827556
Abca7	1.51498	1.45074
Abca8a	0.00519657	0.00529595
Abca8b	0.388882	0.368451
Abca9	0.0104658	0.0112202
Abcb10	1.20034	1.3149
Abcb11	0.0015706	0
Abcb1a	0.00270077	0.00201958
Abcb1b	0.223928	0.232837
Abcb4	0.000386217	0.000189863
Abcb5	0	0
Abcb6	0.856769	0.798406
Abcb7	0.140342	0.148185
Abcb8	1.73715	1.76573
Abcb9	0.0496574	0.0416328
Abcc1	0.839357	0.842194
Abcc10	0.629962	0.597801
Abcc12	0.0011526	0.00025209
[truncated: 39,256 more rows]
